# Supplementary material for: [3-Benzoyl-2,4-bis­(3-nitro­phen­yl)cyclo­but­yl](phen­yl)methanone
Source: Acta Crystallogr Sect E Struct Rep Online. 2012 Nov 3;68(Pt 12):o3272–3. doi: 10.1107/S1600536812044650 (PMC3588821; doi:10.1107/S1600536812044650)
Supplement: Supplementary file 1 [file e-68-o3272-sup1.cif]

##############################################################################
#                                                                            #
# This CIF contains the data in a paper accepted for publication in          #
# Acta Crystallographica Section E. It conforms to the requirements of       #
# Notes for Authors for Acta Crystallographica Section E, and has been       #
# peer reviewed under the auspices of the IUCr Commission on Journals.       #
#                                                                            #
# Full details of the Crystallographic Information File format               #
# are given in the paper "The Crystallographic Information File (CIF):       #
# a New Standard Archive File for Crystallography" by S. R. Hall, F. H.      #
# Allen and I. D. Brown [Acta Cryst. (1991), A47, 655-685].                  #
#                                                                            #
# The current version of the core CIF dictionary is obtainable from          #
# ftp://ftp.iucr.org/pub/cif_core.dic.                                       #
#                                                                            #
# Software is freely available for graphical display of the structure(s)     #
# in this CIF. For information consult the CIF software page                 #
# http://www.iucr.org/resources/cif/software.                                #
#                                                                            #
# This file may be used for bona fide research purposes within the           #
# scientific community so long as proper attribution is given to the journal # 
# article from which it was obtained.                                        #
#                                                                            #
##############################################################################
data_I
_audit_creation_method     SHELXL-97
_chemical_name_systematic
;
[3-Benzoyl-2,4-bis(3-nitrophenyl)cyclobutyl](phenyl)methanone
;
_chemical_name_common
;
1,1'-[2,4-Bis(3-nitrophenyl)cyclobutane-1,3-diyl]diphenylmethanone
;
_chemical_formula_moiety     'C30 H22 N2 O6'
_chemical_formula_sum     'C30 H22 N2 O6'
_chemical_formula_iupac     'C30 H22 N2 O6'
_chemical_formula_weight     506.50
_chemical_melting_point_gt     523
_symmetry_cell_setting     monoclinic
_symmetry_space_group_name_H-M     'P 21/c'
_symmetry_space_group_name_Hall     '-P 2ybc'
loop_
    _symmetry_equiv_pos_as_xyz
    'x, y, z'
    '-x, y+1/2, -z+1/2'
    '-x, -y, -z'
    'x, -y-1/2, z-1/2'
_cell_length_a     5.78500(10)
_cell_length_b     14.7824(3)
_cell_length_c     14.3589(3)
_cell_angle_alpha     90.00
_cell_angle_beta     104.8580(10)
_cell_angle_gamma     90.00
_cell_volume     1186.86(4)
_cell_formula_units_Z     2
_cell_measurement_reflns_used     4849
_cell_measurement_theta_min     2.76
_cell_measurement_theta_max     28.34
_cell_measurement_temperature     200(2)
_exptl_crystal_description     'block'
_exptl_crystal_colour     'colourless'
_exptl_crystal_size_max     0.33
_exptl_crystal_size_mid     0.14
_exptl_crystal_size_min     0.11
_exptl_crystal_density_diffrn     1.417
_exptl_crystal_density_meas     ?
_exptl_crystal_density_method     'not measured'
_exptl_crystal_F_000     528
_exptl_absorpt_coefficient_mu     0.100
_exptl_absorpt_correction_type     multi-scan
_exptl_absorpt_process_details     '(SADABS; Bruker, 2008)'
_exptl_absorpt_correction_T_min     0.9681
_exptl_absorpt_correction_T_max     0.9889
_exptl_special_details     ?
_diffrn_ambient_temperature     200(2)
_diffrn_radiation_type     MoK\a
_diffrn_radiation_wavelength     0.71073
_diffrn_radiation_source     'fine-focus sealed tube'
_diffrn_radiation_monochromator     graphite
_diffrn_measurement_device_type     'Bruker APEXII CCD'
_diffrn_measurement_device     ?
_diffrn_measurement_method     '\f and \w scans'
_diffrn_reflns_number     11005
_diffrn_reflns_av_R_equivalents     0.0204
_diffrn_reflns_av_sigmaI/netI     0.0196
_diffrn_reflns_theta_min     2.76
_diffrn_reflns_theta_max     28.46
_diffrn_reflns_theta_full     28.46
_diffrn_measured_fraction_theta_max     0.983
_diffrn_measured_fraction_theta_full     0.983
_diffrn_reflns_limit_h_min     -7
_diffrn_reflns_limit_h_max     7
_diffrn_reflns_limit_k_min     -17
_diffrn_reflns_limit_k_max     19
_diffrn_reflns_limit_l_min     -17
_diffrn_reflns_limit_l_max     19
_refine_special_details
;
;
_reflns_number_total     2945
_reflns_number_gt     2387
_reflns_threshold_expression     I>2sigma(I)
_refine_ls_structure_factor_coef     Fsqd
_refine_ls_matrix_type     full
_refine_ls_R_factor_all     0.0523
_refine_ls_R_factor_gt     0.0399
_refine_ls_wR_factor_gt     0.1017
_refine_ls_wR_factor_ref     0.1109
_refine_ls_goodness_of_fit_ref     1.027
_refine_ls_restrained_S_all     1.027
_refine_ls_number_reflns     2945
_refine_ls_number_parameters     172
_refine_ls_number_restraints     0
_refine_ls_hydrogen_treatment     constr
_refine_ls_weighting_scheme     calc
_refine_ls_weighting_details
         'calc w=1/[\s^2^(Fo^2^)+(0.0550P)^2^+0.3935P] where P=(Fo^2^+2Fc^2^)/3'
_atom_sites_solution_hydrogens     geom
_atom_sites_solution_primary     direct
_atom_sites_solution_secondary     difmap
_refine_ls_shift/su_max     0.000
_refine_ls_shift/su_mean     0.000
_refine_diff_density_max     0.317
_refine_diff_density_min     -0.221
_refine_ls_extinction_method     none
_refine_ls_extinction_coef     ?
_refine_ls_abs_structure_Flack     ?
loop_
    _atom_type_symbol
    _atom_type_description
    _atom_type_scat_dispersion_real
    _atom_type_scat_dispersion_imag
    _atom_type_scat_source
    'C' 'C' 0.0033 0.0016
                         'International Tables Vol C Tables 4.2.6.8 and 6.1.1.4'
    'H' 'H' 0.0000 0.0000
                         'International Tables Vol C Tables 4.2.6.8 and 6.1.1.4'
    'N' 'N' 0.0061 0.0033
                         'International Tables Vol C Tables 4.2.6.8 and 6.1.1.4'
    'O' 'O' 0.0106 0.0060
                         'International Tables Vol C Tables 4.2.6.8 and 6.1.1.4'
_computing_data_collection     'APEX2 (Bruker, 2010)'
_computing_cell_refinement     'SAINT (Bruker, 2010)'
_computing_data_reduction     'SAINT (Bruker, 2010)'
_computing_structure_solution     'SHELXS97 (Sheldrick, 2008)'
_computing_structure_refinement     'SHELXL97 (Sheldrick, 2008)'
_computing_molecular_graphics
             'ORTEP-3 (Farrugia, 2012) and Mercury (Macrae <i>et al.</i>, 2008)'
_computing_publication_material
                            'SHELXL97 (Sheldrick, 2008) and PLATON (Spek, 2009)'
loop_
    _atom_site_type_symbol
    _atom_site_label
    _atom_site_fract_x
    _atom_site_fract_y
    _atom_site_fract_z
    _atom_site_U_iso_or_equiv
    _atom_site_adp_type
    _atom_site_calc_flag
    _atom_site_refinement_flags
    _atom_site_occupancy
    _atom_site_symmetry_multiplicity
    _atom_site_disorder_assembly
    _atom_site_disorder_group
    O O1 0.02716(16) 0.08341(7) 0.41101(7) 0.0343(2) Uani d . 1 1 . .
    O O2 0.4112(3) 0.11125(12) 0.89447(9) 0.0693(4) Uani d . 1 1 . .
    O O3 0.6594(3) 0.21980(8) 0.94461(8) 0.0584(4) Uani d . 1 1 . .
    N N1 0.5674(2) 0.16321(9) 0.88471(8) 0.0386(3) Uani d . 1 1 . .
    C C1 0.2098(2) 0.07918(8) 0.38436(8) 0.0223(2) Uani d . 1 1 . .
    C C2 0.4494(2) 0.05901(8) 0.45303(8) 0.0206(2) Uani d . 1 1 . .
    H H2 0.5684 0.1074 0.4506 0.025 Uiso calc R 1 1 . .
    C C3 0.44539(19) 0.03813(8) 0.55776(8) 0.0203(2) Uani d . 1 1 . .
    H H3 0.2767 0.0331 0.5629 0.024 Uiso calc R 1 1 . .
    C C11 0.2032(2) 0.09061(8) 0.28021(8) 0.0224(2) Uani d . 1 1 . .
    C C12 0.3971(2) 0.12395(9) 0.24994(9) 0.0266(3) Uani d . 1 1 . .
    H H12 0.5414 0.1391 0.2960 0.032 Uiso calc R 1 1 . .
    C C13 0.3792(2) 0.13495(10) 0.15237(9) 0.0333(3) Uani d . 1 1 . .
    H H13 0.5096 0.1596 0.1318 0.040 Uiso calc R 1 1 . .
    C C14 0.1718(3) 0.11009(11) 0.08487(10) 0.0371(3) Uani d . 1 1 . .
    H H14 0.1607 0.1173 0.0181 0.045 Uiso calc R 1 1 . .
    C C15 -0.0192(2) 0.07487(10) 0.11440(9) 0.0358(3) Uani d . 1 1 . .
    H H15 -0.1599 0.0565 0.0680 0.043 Uiso calc R 1 1 . .
    C C16 -0.0049(2) 0.06645(9) 0.21178(9) 0.0287(3) Uani d . 1 1 . .
    H H16 -0.1381 0.0440 0.2320 0.034 Uiso calc R 1 1 . .
    C C21 0.5883(2) 0.09762(8) 0.63665(8) 0.0209(2) Uani d . 1 1 . .
    C C22 0.5151(2) 0.10549(8) 0.72138(8) 0.0245(2) Uani d . 1 1 . .
    H H22 0.3736 0.0762 0.7275 0.029 Uiso calc R 1 1 . .
    C C23 0.6502(2) 0.15632(8) 0.79654(9) 0.0276(3) Uani d . 1 1 . .
    C C24 0.8559(2) 0.20118(9) 0.79156(9) 0.0319(3) Uani d . 1 1 . .
    H H24 0.9447 0.2362 0.8441 0.038 Uiso calc R 1 1 . .
    C C25 0.9279(2) 0.19330(9) 0.70728(10) 0.0307(3) Uani d . 1 1 . .
    H H25 1.0684 0.2235 0.7015 0.037 Uiso calc R 1 1 . .
    C C26 0.7973(2) 0.14165(8) 0.63095(9) 0.0254(2) Uani d . 1 1 . .
    H H26 0.8512 0.1363 0.5740 0.030 Uiso calc R 1 1 . .
loop_
    _atom_site_aniso_label
    _atom_site_aniso_U_11
    _atom_site_aniso_U_22
    _atom_site_aniso_U_33
    _atom_site_aniso_U_12
    _atom_site_aniso_U_13
    _atom_site_aniso_U_23
    O1 0.0268(4) 0.0478(6) 0.0298(5) 0.0065(4) 0.0101(4) 0.0091(4)
    O2 0.0738(9) 0.1032(12) 0.0425(7) -0.0292(8) 0.0360(6) -0.0212(7)
    O3 0.1001(10) 0.0466(7) 0.0285(5) -0.0007(7) 0.0169(6) -0.0144(5)
    N1 0.0505(7) 0.0419(7) 0.0239(5) 0.0073(6) 0.0106(5) -0.0050(5)
    C1 0.0250(5) 0.0196(5) 0.0222(5) 0.0009(4) 0.0059(4) 0.0023(4)
    C2 0.0227(5) 0.0199(5) 0.0194(5) -0.0018(4) 0.0059(4) 0.0002(4)
    C3 0.0206(5) 0.0219(5) 0.0185(5) -0.0005(4) 0.0056(4) 0.0006(4)
    C11 0.0246(5) 0.0210(5) 0.0214(5) 0.0035(4) 0.0055(4) 0.0027(4)
    C12 0.0244(6) 0.0290(6) 0.0265(6) 0.0013(5) 0.0064(4) 0.0031(5)
    C13 0.0318(6) 0.0419(7) 0.0296(6) 0.0041(6) 0.0144(5) 0.0068(6)
    C14 0.0405(7) 0.0497(8) 0.0218(6) 0.0089(6) 0.0091(5) 0.0023(6)
    C15 0.0335(7) 0.0455(8) 0.0248(6) 0.0003(6) 0.0007(5) -0.0029(6)
    C16 0.0258(6) 0.0320(6) 0.0276(6) -0.0006(5) 0.0052(5) 0.0021(5)
    C21 0.0237(5) 0.0190(5) 0.0197(5) 0.0025(4) 0.0050(4) 0.0000(4)
    C22 0.0267(6) 0.0241(6) 0.0237(5) 0.0019(4) 0.0085(4) 0.0000(4)
    C23 0.0355(6) 0.0259(6) 0.0213(6) 0.0055(5) 0.0073(5) -0.0017(5)
    C24 0.0373(7) 0.0256(6) 0.0280(6) -0.0008(5) -0.0004(5) -0.0050(5)
    C25 0.0284(6) 0.0266(6) 0.0354(7) -0.0052(5) 0.0050(5) -0.0005(5)
    C26 0.0263(6) 0.0244(6) 0.0260(6) -0.0003(4) 0.0076(4) 0.0009(5)
_geom_special_details
;
;
loop_
    _geom_bond_atom_site_label_1
    _geom_bond_atom_site_label_2
    _geom_bond_site_symmetry_2
    _geom_bond_distance
    _geom_bond_publ_flag
    O1 C1 . 1.2141(15) ?
    O2 N1 . 1.2210(19) ?
    O3 N1 . 1.2199(16) ?
    N1 C23 . 1.4676(17) ?
    C1 C11 . 1.4957(16) ?
    C1 C2 . 1.5104(15) ?
    C2 C3 . 1.5412(15) ?
    C2 C3 3_656 1.5827(16) ?
    C2 H2 . 1.0000 ?
    C3 C21 . 1.5032(15) ?
    C3 C2 3_656 1.5827(16) ?
    C3 H3 . 1.0000 ?
    C11 C16 . 1.3910(16) ?
    C11 C12 . 1.3931(17) ?
    C12 C13 . 1.3877(17) ?
    C12 H12 . 0.9500 ?
    C13 C14 . 1.385(2) ?
    C13 H13 . 0.9500 ?
    C14 C15 . 1.383(2) ?
    C14 H14 . 0.9500 ?
    C15 C16 . 1.3850(18) ?
    C15 H15 . 0.9500 ?
    C16 H16 . 0.9500 ?
    C21 C22 . 1.3917(16) ?
    C21 C26 . 1.3938(17) ?
    C22 C23 . 1.3810(17) ?
    C22 H22 . 0.9500 ?
    C23 C24 . 1.380(2) ?
    C24 C25 . 1.382(2) ?
    C24 H24 . 0.9500 ?
    C25 C26 . 1.3895(17) ?
    C25 H25 . 0.9500 ?
    C26 H26 . 0.9500 ?
loop_
    _geom_angle_atom_site_label_1
    _geom_angle_atom_site_label_2
    _geom_angle_atom_site_label_3
    _geom_angle_site_symmetry_1
    _geom_angle_site_symmetry_3
    _geom_angle
    _geom_angle_publ_flag
    O3 N1 O2 . . 123.53(13) ?
    O3 N1 C23 . . 118.42(13) ?
    O2 N1 C23 . . 118.05(12) ?
    O1 C1 C11 . . 120.53(10) ?
    O1 C1 C2 . . 122.11(10) ?
    C11 C1 C2 . . 117.32(10) ?
    C1 C2 C3 . . 115.82(9) ?
    C1 C2 C3 . 3_656 115.26(9) ?
    C3 C2 C3 . 3_656 90.93(8) ?
    C1 C2 H2 . . 111.1 ?
    C3 C2 H2 . . 111.1 ?
    C3 C2 H2 3_656 . 111.1 ?
    C21 C3 C2 . . 118.37(9) ?
    C21 C3 C2 . 3_656 116.97(9) ?
    C2 C3 C2 . 3_656 89.07(8) ?
    C21 C3 H3 . . 110.3 ?
    C2 C3 H3 . . 110.3 ?
    C2 C3 H3 3_656 . 110.3 ?
    C16 C11 C12 . . 119.38(11) ?
    C16 C11 C1 . . 118.23(11) ?
    C12 C11 C1 . . 122.39(10) ?
    C13 C12 C11 . . 119.94(11) ?
    C13 C12 H12 . . 120.0 ?
    C11 C12 H12 . . 120.0 ?
    C14 C13 C12 . . 120.16(12) ?
    C14 C13 H13 . . 119.9 ?
    C12 C13 H13 . . 119.9 ?
    C15 C14 C13 . . 120.16(12) ?
    C15 C14 H14 . . 119.9 ?
    C13 C14 H14 . . 119.9 ?
    C14 C15 C16 . . 119.85(12) ?
    C14 C15 H15 . . 120.1 ?
    C16 C15 H15 . . 120.1 ?
    C15 C16 C11 . . 120.46(12) ?
    C15 C16 H16 . . 119.8 ?
    C11 C16 H16 . . 119.8 ?
    C22 C21 C26 . . 118.37(10) ?
    C22 C21 C3 . . 118.42(10) ?
    C26 C21 C3 . . 123.13(10) ?
    C23 C22 C21 . . 119.39(12) ?
    C23 C22 H22 . . 120.3 ?
    C21 C22 H22 . . 120.3 ?
    C24 C23 C22 . . 122.92(12) ?
    C24 C23 N1 . . 119.20(11) ?
    C22 C23 N1 . . 117.87(12) ?
    C23 C24 C25 . . 117.54(11) ?
    C23 C24 H24 . . 121.2 ?
    C25 C24 H24 . . 121.2 ?
    C24 C25 C26 . . 120.79(12) ?
    C24 C25 H25 . . 119.6 ?
    C26 C25 H25 . . 119.6 ?
    C25 C26 C21 . . 120.99(11) ?
    C25 C26 H26 . . 119.5 ?
    C21 C26 H26 . . 119.5 ?
loop_
    _geom_torsion_atom_site_label_1
    _geom_torsion_atom_site_label_2
    _geom_torsion_atom_site_label_3
    _geom_torsion_atom_site_label_4
    _geom_torsion_site_symmetry_1
    _geom_torsion_site_symmetry_2
    _geom_torsion_site_symmetry_3
    _geom_torsion_site_symmetry_4
    _geom_torsion
    _geom_torsion_publ_flag
    O1 C1 C2 C3 . . . . 3.75(16) ?
    C11 C1 C2 C3 . . . . -174.02(9) ?
    O1 C1 C2 C3 . . . 3_656 108.12(13) ?
    C11 C1 C2 C3 . . . 3_656 -69.65(13) ?
    C1 C2 C3 C21 . . . . -120.73(11) ?
    C3 C2 C3 C21 3_656 . . . 120.45(11) ?
    C1 C2 C3 C2 . . . 3_656 118.82(11) ?
    C3 C2 C3 C2 3_656 . . 3_656 0.0 ?
    O1 C1 C11 C16 . . . . -28.05(17) ?
    C2 C1 C11 C16 . . . . 149.76(11) ?
    O1 C1 C11 C12 . . . . 152.23(12) ?
    C2 C1 C11 C12 . . . . -29.96(16) ?
    C16 C11 C12 C13 . . . . 1.65(18) ?
    C1 C11 C12 C13 . . . . -178.63(12) ?
    C11 C12 C13 C14 . . . . -2.1(2) ?
    C12 C13 C14 C15 . . . . 0.5(2) ?
    C13 C14 C15 C16 . . . . 1.5(2) ?
    C14 C15 C16 C11 . . . . -2.0(2) ?
    C12 C11 C16 C15 . . . . 0.39(19) ?
    C1 C11 C16 C15 . . . . -179.34(12) ?
    C2 C3 C21 C22 . . . . 153.77(10) ?
    C2 C3 C21 C22 3_656 . . . -101.51(12) ?
    C2 C3 C21 C26 . . . . -29.57(16) ?
    C2 C3 C21 C26 3_656 . . . 75.16(14) ?
    C26 C21 C22 C23 . . . . 0.10(17) ?
    C3 C21 C22 C23 . . . . 176.93(11) ?
    C21 C22 C23 C24 . . . . 0.70(19) ?
    C21 C22 C23 N1 . . . . 179.91(11) ?
    O3 N1 C23 C24 . . . . 11.86(19) ?
    O2 N1 C23 C24 . . . . -167.48(14) ?
    O3 N1 C23 C22 . . . . -167.39(13) ?
    O2 N1 C23 C22 . . . . 13.3(2) ?
    C22 C23 C24 C25 . . . . -0.62(19) ?
    N1 C23 C24 C25 . . . . -179.82(12) ?
    C23 C24 C25 C26 . . . . -0.24(19) ?
    C24 C25 C26 C21 . . . . 1.03(19) ?
    C22 C21 C26 C25 . . . . -0.94(18) ?
    C3 C21 C26 C25 . . . . -177.61(11) ?
loop_
    _geom_hbond_atom_site_label_D
    _geom_hbond_atom_site_label_H
    _geom_hbond_atom_site_label_A
    _geom_hbond_site_symmetry_A
    _geom_hbond_distance_DH
    _geom_hbond_distance_HA
    _geom_hbond_distance_DA
    _geom_hbond_angle_DHA
    _geom_hbond_publ_flag
    C3 H3 O1 . 1.00 2.40 2.8509(14) 106 ?
    C3 H3 O1 3_556 1.00 2.56 3.3957(15) 141 y
    C14 H14 O2 1_554 0.95 2.56 3.3666(19) 142 y
    C2 H2 O3 4_565 1.00 2.61 3.5009(17) 148 y
_iucr_refine_instructions_details
;
TITL ca171_ma in P2(1)/n         New: P21/c
CELL  0.71073    5.7850   14.7824   14.3589    90.000   104.858    90.000
ZERR        2    0.0001    0.0003    0.0003     0.000     0.001     0.000
LATT   1
SYMM             - X ,    0.50000 + Y ,    0.50000 - Z
SFAC  C  H  N  O
UNIT 60 44 4 12
ACTA
BOND $H
CONF
HTAB
TEMP -73
EQIV $1  -x,-y,1-z
EQIV $2  x,y,-1+z
EQIV $3 x,1/2-y,-1/2+z
HTAB C3   O1
HTAB C3   O1_$1
HTAB C14  O2_$2
HTAB C2 O3_$3
MPLA C11 C12 C13 C14 C15 C16
MPLA C21 C22 C23 C24 C25 C26
FMAP 2
L.S. 10
PLAN -5
WGHT    0.055000    0.393500
FVAR       0.25464
O1    4    0.027159    0.083407    0.411008    11.00000    0.02681    0.04780 =
         0.02978    0.00908    0.01015    0.00648
O2    4    0.411185    0.111247    0.894471    11.00000    0.07381    0.10318 =
         0.04246   -0.02117    0.03603   -0.02920
O3    4    0.659368    0.219803    0.944610    11.00000    0.10015    0.04664 =
         0.02852   -0.01440    0.01691   -0.00065
N1    3    0.567361    0.163211    0.884709    11.00000    0.05048    0.04188 =
         0.02395   -0.00497    0.01064    0.00731
C1    1    0.209800    0.079185    0.384364    11.00000    0.02497    0.01955 =
         0.02225    0.00228    0.00590    0.00094
C2    1    0.449394    0.059013    0.453030    11.00000    0.02271    0.01990 =
         0.01941    0.00016    0.00592   -0.00184
AFIX  13
H2    2    0.568397    0.107436    0.450577    11.00000   -1.20000
AFIX   0
C3    1    0.445387    0.038132    0.557761    11.00000    0.02063    0.02192 =
         0.01854    0.00061    0.00555   -0.00046
AFIX  13
H3    2    0.276741    0.033070    0.562923    11.00000   -1.20000
AFIX   0
C11   1    0.203153    0.090606    0.280209    11.00000    0.02463    0.02101 =
         0.02138    0.00267    0.00554    0.00347
C12   1    0.397087    0.123953    0.249936    11.00000    0.02436    0.02900 =
         0.02652    0.00309    0.00643    0.00130
AFIX  43
H12   2    0.541429    0.139148    0.296044    11.00000   -1.20000
AFIX   0
C13   1    0.379220    0.134952    0.152367    11.00000    0.03184    0.04189 =
         0.02965    0.00675    0.01435    0.00411
AFIX  43
H13   2    0.509584    0.159594    0.131827    11.00000   -1.20000
AFIX   0
C14   1    0.171812    0.110093    0.084872    11.00000    0.04053    0.04968 =
         0.02178    0.00235    0.00910    0.00887
AFIX  43
H14   2    0.160720    0.117258    0.018119    11.00000   -1.20000
AFIX   0
C15   1   -0.019195    0.074865    0.114398    11.00000    0.03345    0.04550 =
         0.02481   -0.00289    0.00070    0.00030
AFIX  43
H15   2   -0.159920    0.056475    0.067989    11.00000   -1.20000
AFIX   0
C16   1   -0.004885    0.066453    0.211784    11.00000    0.02580    0.03196 =
         0.02758    0.00209    0.00522   -0.00059
AFIX  43
H16   2   -0.138087    0.044029    0.231990    11.00000   -1.20000
AFIX   0
C21   1    0.588281    0.097622    0.636650    11.00000    0.02374    0.01904 =
         0.01966   -0.00002    0.00498    0.00250
C22   1    0.515124    0.105492    0.721378    11.00000    0.02671    0.02413 =
         0.02367    0.00001    0.00850    0.00193
AFIX  43
H22   2    0.373585    0.076176    0.727455    11.00000   -1.20000
AFIX   0
C23   1    0.650192    0.156315    0.796542    11.00000    0.03555    0.02591 =
         0.02129   -0.00167    0.00726    0.00548
C24   1    0.855890    0.201179    0.791562    11.00000    0.03725    0.02557 =
         0.02796   -0.00501   -0.00040   -0.00081
AFIX  43
H24   2    0.944701    0.236187    0.844122    11.00000   -1.20000
AFIX   0
C25   1    0.927917    0.193296    0.707282    11.00000    0.02839    0.02664 =
         0.03542   -0.00049    0.00495   -0.00522
AFIX  43
H25   2    1.068431    0.223550    0.701473    11.00000   -1.20000
AFIX   0
C26   1    0.797256    0.141650    0.630949    11.00000    0.02628    0.02440 =
         0.02597    0.00086    0.00757   -0.00026
AFIX  43
H26   2    0.851168    0.136269    0.574022    11.00000   -1.20000
HKLF 4 1 -1.0000  0.0000  0.0000  0.0000 -1.0000  0.0000  1.0000  0.0000  1.0000
REM  ca171_ma in P2(1)/n         New: P21/c
REM R1 =  0.0399 for   2387 Fo > 4sig(Fo)  and  0.0523 for all   2945 data
REM    172 parameters refined using      0 restraints
END
;
data_global
_journal_date_recd_electronic     2012-10-15
_journal_date_accepted     2012-10-29
_journal_name_full     'Acta Crystallographica, Section E'
_journal_year     2012
_journal_volume     68
_journal_issue     12
_journal_page_first     o3272
_journal_page_last     o3273
_journal_paper_category     QO
_journal_paper_doi     10.1107/S1600536812044650
_journal_coeditor_code     FJ2603
_publ_contact_author_name     'Dr Richard Betz'
_publ_contact_author_address
;
Department of Chemistry
Nelson Mandela Metropolitan University
Summerstrand Campus (South)
University Way
Summerstrand
PO Box 77000
Port Elizabeth
6031
South Africa
;
_publ_contact_author_email     richard.betz@webmail.co.za
_publ_contact_author_fax     '+27-41-504-4236'
_publ_contact_author_phone     '+27-41-504-4285'
_publ_section_title
;
[3-Benzoyl-2,4-bis(3-nitrophenyl)cyclobutyl](phenyl)methanone
;
loop_
    _publ_author_name
    _publ_author_address
    'Nayak, Prakash S.'
;
Mangalore University
Department of Studies in Chemistry
Mangalagangotri 574 199
India
;
    'Narayana, Badiadka'
;
Mangalore University
Department of Studies in Chemistry
Mangalagangotri 574 199
India
;
    'Yathirajan, Hemmige S.'
;
University of Mysore
Department of Studies in Chemistry
Manasagangotri
Mysore 570 006
India
;
    'Gerber, Thomas'
;
Nelson Mandela Metropolitan University
Summerstrand Campus
Department of Chemistry
University Way
Summerstrand
PO Box 77000
Port Elizabeth
6031
South Africa
;
    'Hosten, Eric'
;
Nelson Mandela Metropolitan University
Summerstrand Campus
Department of Chemistry
University Way
Summerstrand
PO Box 77000
Port Elizabeth
6031
South Africa
;
    'Betz, Richard'
;
Nelson Mandela Metropolitan University
Summerstrand Campus
Department of Chemistry
University Way
Summerstrand
PO Box 77000
Port Elizabeth
6031
South Africa
;
