# Supplementary material for: [3-Benzoyl-2,4-bis­(3-nitro­phen­yl)cyclo­but­yl](phen­yl)methanone
Source: Acta Crystallogr Sect E Struct Rep Online. 2012 Nov 3;68(Pt 12):o3272–3. doi: 10.1107/S1600536812044650 (PMC3588821; doi:10.1107/S1600536812044650)
Supplement: Supplementary file 3 [file e-68-o3272-Isup3.hkl]

# 
# h,k,l, Fc-squared, Fo-squared, sigma(Fo-squared) and status flag 
# 
data_I
_shelx_title ' ca171_ma in P2(1)/n         New: P21/c' 
_shelx_refln_list_code          4 
_shelx_F_calc_maximum      126.51 
_exptl_crystal_F_000       528.00 
_reflns_d_resolution_high  0.7458 
 
loop_ 
 _symmetry_equiv_pos_as_xyz 
 'x, y, z' 
 '-x, y+1/2, -z+1/2' 
 '-x, -y, -z' 
 'x, -y-1/2, z-1/2' 
 
_cell_length_a     5.7850 
_cell_length_b    14.7824 
_cell_length_c    14.3589 
_cell_angle_alpha  90.000 
_cell_angle_beta  104.858 
_cell_angle_gamma  90.000 
 
_shelx_F_squared_multiplier     1.000 
 
loop_ 
 _refln_index_h 
 _refln_index_k 
 _refln_index_l 
 _refln_F_squared_calc 
 _refln_F_squared_meas 
 _refln_F_squared_sigma 
 _refln_observed_status 
   1   0   0     2812.16     2752.25     45.64 o 
   2   0   0     4997.94     5085.59     83.86 o 
   3   0   0        4.35        5.07      0.83 o 
   4   0   0        0.75        1.83      0.57 o 
   5   0   0     1563.01     1518.64     17.42 o 
   6   0   0       12.03       13.42      1.40 o 
   7   0   0        1.16       -3.08      3.39 o 
   1   1   0      739.56      714.21      6.25 o 
   2   1   0        7.41        7.73      0.60 o 
   3   1   0      101.89      108.28      2.21 o 
   4   1   0      129.46      114.77      1.27 o 
   5   1   0        3.46        2.93      0.92 o 
   6   1   0       33.05       36.07      1.65 o 
   7   1   0        3.29        5.35      2.72 o 
   0   2   0     1180.17     1137.11     20.56 o 
   1   2   0        2.94        3.87      0.60 o 
   2   2   0     1250.07     1314.80     10.94 o 
   3   2   0       57.36       52.60      1.84 o 
   4   2   0      676.30      687.06      6.33 o 
   5   2   0      232.36      220.95      2.59 o 
   6   2   0        6.29        6.86      0.95 o 
   7   2   0       39.29       38.23      5.55 o 
   1   3   0     8023.79     7792.97     65.51 o 
   2   3   0       43.15       35.44      0.67 o 
   3   3   0      278.65      262.34      2.84 o 
   4   3   0      197.15      169.10      1.94 o 
   5   3   0        6.74        2.65      1.02 o 
   6   3   0       36.27       34.42      1.91 o 
   7   3   0       15.22       19.29      3.00 o 
   1   4   0     1813.17     1769.95     13.85 o 
   2   4   0      210.98      196.45      2.00 o 
   3   4   0       75.51       65.18      1.47 o 
   4   4   0       16.17       16.69      0.87 o 
   5   4   0      707.07      717.65     10.63 o 
   6   4   0        2.62        1.98      1.46 o 
   7   4   0       32.87       34.51      2.03 o 
   1   5   0      425.20      447.44      3.17 o 
   2   5   0        5.91        6.45      0.64 o 
   3   5   0        2.85        4.43      0.58 o 
   4   5   0      339.95      314.54      3.75 o 
   5   5   0      220.89      219.25      4.46 o 
   6   5   0       25.82       22.87      1.72 o 
   7   5   0      102.54      111.04      3.19 o 
   0   6   0     4769.54     5055.41     48.12 o 
   1   6   0      847.05      823.77      6.36 o 
   2   6   0      556.96      569.06      4.18 o 
   3   6   0        7.98        7.92      0.57 o 
   4   6   0      516.82      538.29      5.99 o 
   5   6   0      293.32      276.09      8.46 o 
   6   6   0       38.16       41.72      2.17 o 
   7   6   0       15.77       18.23      3.24 o 
   1   7   0     1250.05     1279.98      9.10 o 
   2   7   0      329.14      363.25      3.08 o 
   3   7   0       20.35       15.93      0.77 o 
   4   7   0        9.01       10.08      1.05 o 
   5   7   0       84.70       85.63      2.58 o 
   6   7   0      190.32      205.98      4.08 o 
   0   8   0      286.27      318.39      4.86 o 
   1   8   0     1623.51     1700.47     13.07 o 
   2   8   0      482.18      463.61      3.87 o 
   3   8   0       30.18       32.98      0.96 o 
   4   8   0      279.66      274.73      4.10 o 
   5   8   0        2.62        2.74      1.63 o 
   6   8   0        8.37        7.51      1.78 o 
   1   9   0       21.75       25.36      1.08 o 
   2   9   0      278.77      282.54      3.24 o 
   3   9   0      719.65      737.99      8.49 o 
   4   9   0       32.88       30.56      1.38 o 
   5   9   0        0.02       -1.35      1.62 o 
   6   9   0       65.11       69.55      2.05 o 
   0  10   0      180.59      204.02      3.42 o 
   1  10   0      255.07      249.56      2.91 o 
   2  10   0        1.06       -0.81      0.88 o 
   3  10   0       85.13       89.47      1.72 o 
   4  10   0        5.84        3.67      0.96 o 
   5  10   0        4.93        6.20      1.00 o 
   6  10   0        0.64       -1.34      1.34 o 
   1  11   0        6.51        3.82      0.76 o 
   2  11   0      175.32      168.95      2.52 o 
   3  11   0        3.58        2.33      0.77 o 
   4  11   0        0.66        0.99      0.95 o 
   5  11   0       12.50       11.37      1.13 o 
   6  11   0       19.34       23.57      1.76 o 
   0  12   0        0.07        0.76      1.22 o 
   1  12   0      202.93      200.59      2.76 o 
   2  12   0        2.22        0.77      1.03 o 
   3  12   0       45.34       40.38      1.69 o 
   4  12   0      184.58      192.58      2.74 o 
   5  12   0       47.42       53.56      1.71 o 
   1  13   0       44.50       39.15      1.30 o 
   2  13   0      599.82      589.17     10.95 o 
   3  13   0      260.56      255.12      4.96 o 
   4  13   0       14.00       12.35      1.49 o 
   5  13   0       16.88       19.89      1.42 o 
   0  14   0       88.02       84.85      3.32 o 
   1  14   0      250.02      245.71      4.52 o 
   2  14   0       48.41       47.81      1.74 o 
   3  14   0       99.23       93.60      2.57 o 
   4  14   0        8.46        9.34      1.51 o 
   5  14   0       66.76       66.05      2.33 o 
   1  15   0       29.58       30.09      1.58 o 
   2  15   0      199.29      197.46      3.20 o 
   3  15   0       54.89       61.27      3.92 o 
   4  15   0       17.82       16.53      2.63 o 
   0  16   0       51.10       60.17      2.37 o 
   1  16   0       94.68      102.81      2.43 o 
   2  16   0       34.49       33.57      2.62 o 
   3  16   0       15.18       14.44      2.82 o 
   4  16   0        0.00       -1.60      1.60 o 
   1  17   0       25.86       22.47      1.61 o 
   2  17   0      229.76      223.32      4.46 o 
   3  17   0        5.35        0.85      1.95 o 
   0  18   0       27.58       17.27      3.24 o 
   1  18   0      193.09      198.91      4.16 o 
   2  18   0       40.56       41.71      6.79 o 
   3  18   0        3.66        3.36      2.31 o 
   1  19   0        9.53        8.55      1.93 o 
   2  19   0        3.38        0.70      2.00 o 
  -7   1   1        0.05        0.85      2.50 o 
  -6   1   1      260.73      245.38      3.16 o 
  -5   1   1       10.37        4.14      1.00 o 
  -4   1   1      993.54     1014.10     10.54 o 
  -3   1   1      438.78      512.09      7.32 o 
  -2   1   1      204.82      246.69      4.05 o 
  -1   1   1     7949.53     7719.70    102.96 o 
   1   1   1     3365.05     3254.02     22.16 o 
   2   1   1       76.56       86.88      1.08 o 
   3   1   1       23.25       26.35      0.66 o 
   4   1   1        2.01        1.45      0.53 o 
   5   1   1        5.60        4.19      0.89 o 
   6   1   1       15.96       18.13      1.16 o 
   7   1   1        0.15       -2.00      3.70 o 
  -7   2   1       90.54       92.57      8.17 o 
  -6   2   1        1.87        1.98      0.86 o 
  -5   2   1     1036.95     1008.19     10.47 o 
  -4   2   1      455.83      489.61      7.56 o 
  -3   2   1      304.49      311.71      3.60 o 
  -2   2   1       38.38       38.77      1.32 o 
  -1   2   1     2932.67     2889.29     51.09 o 
   0   2   1       47.59       38.12      0.73 o 
   1   2   1     4592.10     4516.26     34.85 o 
   2   2   1       33.71       34.18      0.78 o 
   3   2   1      175.75      205.42      1.86 o 
   4   2   1        5.40        6.22      0.80 o 
   5   2   1       40.88       39.71      2.76 o 
   6   2   1       32.08       28.37      1.83 o 
   7   2   1       16.72       23.57      3.05 o 
  -7   3   1       18.30       18.35      2.94 o 
  -6   3   1       22.89       20.68      1.51 o 
  -5   3   1        0.20       -0.33      0.69 o 
  -4   3   1      229.60      217.72      2.62 o 
  -3   3   1      734.53      780.15      7.94 o 
  -2   3   1       13.01       15.15      0.57 o 
  -1   3   1      218.86      211.42      3.23 o 
   0   3   1     4386.06     4358.31     29.30 o 
   1   3   1    16003.54    15422.00    337.28 o 
   2   3   1      414.93      411.05      3.48 o 
   3   3   1      502.92      479.74      5.24 o 
   4   3   1        3.21        3.33      0.65 o 
   5   3   1       16.96       15.04      1.61 o 
   6   3   1       45.67       47.26      2.38 o 
   7   3   1       15.52       17.16      1.84 o 
  -7   4   1       36.48       43.11      3.43 o 
  -6   4   1      125.67      134.43      2.99 o 
  -5   4   1      765.88      769.90     10.04 o 
  -4   4   1       12.72        8.63      0.71 o 
  -3   4   1       96.62       94.03      1.55 o 
  -2   4   1      672.89      614.86      5.62 o 
  -1   4   1     6222.23     6248.59     41.91 o 
   0   4   1    11629.22    11695.76     70.56 o 
   1   4   1     4684.28     4633.84     29.30 o 
   2   4   1      320.44      309.09      2.37 o 
   3   4   1       61.49       61.32      1.45 o 
   4   4   1       68.21       56.83      2.14 o 
   5   4   1        8.91        9.99      1.45 o 
   6   4   1       14.65       14.88      2.02 o 
   7   4   1       71.11       82.52      3.42 o 
  -7   5   1        3.72        4.58      1.69 o 
  -6   5   1       79.61       74.52      3.13 o 
  -5   5   1        0.20        0.43      1.35 o 
  -4   5   1      564.76      541.17      5.91 o 
  -3   5   1      215.50      200.37      2.57 o 
  -2   5   1       31.36       38.29      1.41 o 
  -1   5   1      533.61      570.44      4.30 o 
   0   5   1      703.45      740.43      4.59 o 
   1   5   1       59.33       71.11      0.90 o 
   2   5   1       92.19      112.22      1.03 o 
   3   5   1       14.30       11.95      0.74 o 
   4   5   1      216.09      211.72      2.87 o 
   5   5   1       52.72       49.94      2.05 o 
   6   5   1       39.52       40.30      2.15 o 
   7   5   1        0.27        2.09      2.02 o 
  -7   6   1       18.16       17.51      2.16 o 
  -6   6   1       22.78       23.35      1.73 o 
  -5   6   1       17.54       18.29      1.84 o 
  -4   6   1        1.40        1.82      0.89 o 
  -3   6   1      296.79      312.08      3.17 o 
  -2   6   1      158.28      156.04      1.34 o 
  -1   6   1     1932.90     1988.30     14.39 o 
   0   6   1      226.08      226.12      1.84 o 
   1   6   1     3236.10     3342.97     18.92 o 
   2   6   1      882.50      987.33      7.68 o 
   3   6   1      275.53      287.06      2.67 o 
   4   6   1     1267.79     1222.03     12.68 o 
   5   6   1        5.32        4.40      1.51 o 
   6   6   1       64.64       71.89      2.66 o 
   7   6   1       14.06       22.36      4.63 o 
  -7   7   1        6.36        6.57      3.16 o 
  -6   7   1        0.74        0.73      1.57 o 
  -5   7   1        0.59        3.10      1.78 o 
  -4   7   1        1.27        2.01      0.97 o 
  -3   7   1        0.58       -0.03      0.84 o 
  -2   7   1       83.01       97.66      1.34 o 
  -1   7   1      302.63      335.25      3.27 o 
   0   7   1      288.74      317.40      2.54 o 
   1   7   1      146.33      149.27      1.87 o 
   2   7   1     1400.94     1422.05     10.13 o 
   3   7   1       72.92       79.02      1.28 o 
   4   7   1        0.74       -0.29      1.03 o 
   5   7   1       62.59       63.73      2.53 o 
   6   7   1       70.15       70.10      2.80 o 
  -6   8   1      248.17      255.85      4.55 o 
  -5   8   1       70.41       69.30      2.43 o 
  -4   8   1      523.94      505.93      5.74 o 
  -3   8   1      153.24      160.79      1.76 o 
  -2   8   1        4.28        4.33      0.64 o 
  -1   8   1      626.08      639.71      4.71 o 
   0   8   1      166.79      193.68      3.32 o 
   1   8   1      134.08      140.97      1.66 o 
   2   8   1      885.38      928.01      8.98 o 
   3   8   1      371.18      380.88      3.45 o 
   4   8   1       24.01       21.77      1.07 o 
   5   8   1      239.70      248.16      3.46 o 
   6   8   1       39.50       44.47      1.81 o 
  -6   9   1        3.75        4.50      1.99 o 
  -5   9   1        0.08        0.16      1.52 o 
  -4   9   1       49.25       47.91      1.55 o 
  -3   9   1        7.68        8.56      0.89 o 
  -2   9   1        1.29        3.25      0.97 o 
  -1   9   1        1.21        1.27      0.51 o 
   0   9   1      343.52      355.05      3.66 o 
   1   9   1      287.94      302.68      2.74 o 
   2   9   1      120.49      103.69      1.55 o 
   3   9   1       72.37       67.66      1.24 o 
   4   9   1        7.66        7.10      0.95 o 
   5   9   1        0.00        0.82      0.90 o 
   6   9   1        0.31        0.80      1.34 o 
  -6  10   1      215.36      233.93      4.52 o 
  -5  10   1       54.87       55.81      2.57 o 
  -4  10   1      121.93      126.71      2.28 o 
  -3  10   1        0.04       -0.23      0.63 o 
  -2  10   1       87.21       81.17      1.63 o 
  -1  10   1      994.88     1055.80     11.42 o 
   0  10   1      206.92      201.14      2.42 o 
   1  10   1       79.09       78.59      1.36 o 
   2  10   1       12.82       12.71      1.02 o 
   3  10   1       24.00       17.36      1.01 o 
   4  10   1      541.62      531.65      5.28 o 
   5  10   1        5.11        4.15      1.04 o 
   6  10   1        0.00       -0.06      1.40 o 
  -6  11   1        0.20        2.64      1.46 o 
  -5  11   1       12.73       11.77      1.31 o 
  -4  11   1        0.26       -0.39      0.95 o 
  -3  11   1      123.05      122.34      2.43 o 
  -2  11   1      238.94      239.10      4.23 o 
  -1  11   1        0.08       -0.23      0.76 o 
   0  11   1       56.45       51.56      1.38 o 
   1  11   1       93.74       96.00      1.52 o 
   2  11   1       65.52       70.29      1.69 o 
   3  11   1      169.69      156.60      2.26 o 
   4  11   1       28.92       23.72      1.16 o 
   5  11   1       80.12       83.51      1.89 o 
   6  11   1        0.04        1.53      1.61 o 
  -6  12   1       13.29       17.36      1.76 o 
  -5  12   1        4.40        5.14      1.13 o 
  -4  12   1        0.31       -0.71      1.05 o 
  -3  12   1      128.16      138.16      2.52 o 
  -2  12   1      203.09      181.84      4.48 o 
  -1  12   1       50.50       55.16      1.38 o 
   0  12   1      226.91      233.33      5.86 o 
   1  12   1       68.96       65.76      1.42 o 
   2  12   1      884.92      900.09     19.17 o 
   3  12   1       63.82       59.26      2.18 o 
   4  12   1       50.74       48.84      1.60 o 
   5  12   1       19.12       21.77      1.44 o 
  -5  13   1       25.41       30.07      2.88 o 
  -4  13   1       32.17       34.20      1.71 o 
  -3  13   1        3.78        2.95      1.37 o 
  -2  13   1       12.04        6.72      1.16 o 
  -1  13   1       36.90       31.66      1.17 o 
   0  13   1        4.44        4.17      0.96 o 
   1  13   1      269.91      280.64      4.17 o 
   2  13   1      309.19      322.21      4.81 o 
   3  13   1      171.80      167.16      3.16 o 
   4  13   1       18.47       16.11      1.84 o 
   5  13   1       15.99       13.87      1.34 o 
  -5  14   1       14.34       19.78      2.30 o 
  -4  14   1       91.89       92.57      2.57 o 
  -3  14   1      145.13      147.95      2.84 o 
  -2  14   1       20.68       17.77      1.39 o 
  -1  14   1      745.60      755.12      8.69 o 
   0  14   1        4.62        5.92      1.02 o 
   1  14   1      203.21      214.91      3.97 o 
   2  14   1       80.63       87.84      2.07 o 
   3  14   1       46.54       42.19      3.72 o 
   4  14   1        0.41        1.12      2.14 o 
   5  14   1        0.95        1.60      1.37 o 
  -4  15   1        1.03        0.01      1.55 o 
  -3  15   1       39.30       36.42      2.72 o 
  -2  15   1      111.53      101.13      2.43 o 
  -1  15   1        4.00        7.61      1.38 o 
   0  15   1        0.02        0.14      1.02 o 
   1  15   1       11.25       11.56      2.40 o 
   2  15   1        2.51       -0.65      1.24 o 
   3  15   1        1.53       -0.02      1.58 o 
   4  15   1        0.07       -0.77      1.60 o 
  -4  16   1       59.10       63.21      2.35 o 
  -3  16   1        1.40       -1.36      1.66 o 
  -2  16   1      158.79      161.94      3.64 o 
  -1  16   1       32.47       39.48      1.71 o 
   0  16   1       49.66       51.89      1.65 o 
   1  16   1       68.79       68.57      2.19 o 
   2  16   1        4.22        0.55      1.78 o 
   3  16   1       34.72       34.68      2.02 o 
   4  16   1       21.16       17.22      2.26 o 
  -3  17   1        3.44        4.54      1.95 o 
  -2  17   1       90.12       83.75      3.05 o 
  -1  17   1       22.44       21.87      1.62 o 
   0  17   1       37.02       35.74      1.47 o 
   1  17   1      163.42      169.14      3.04 o 
   2  17   1       15.43        9.45      2.00 o 
   3  17   1       11.59        6.87      2.05 o 
  -3  18   1        2.94        0.61      2.06 o 
  -2  18   1       60.48       54.79      2.81 o 
  -1  18   1       36.98       35.52      2.48 o 
   0  18   1      250.15      262.18      5.23 o 
   1  18   1       36.79       44.35      1.90 o 
   2  18   1       28.81       30.09      2.22 o 
  -2  19   1       67.59       65.09      3.03 o 
  -1  19   1       12.62       12.78      2.07 o 
   0  19   1        9.64        7.95      2.18 o 
   1  19   1       15.58       12.67      2.39 o 
  -7   0   2       16.16       10.78      4.40 o 
  -6   0   2      328.48      323.46      5.41 o 
  -5   0   2      603.61      642.02     17.12 o 
  -4   0   2      162.53      193.24      6.79 o 
  -3   0   2        0.00       -2.31      2.31 o 
  -2   0   2     1625.60     1485.51     24.54 o 
  -1   0   2     1374.05     1298.94     17.20 o 
   0   0   2     2881.24     2708.51     28.90 o 
   1   0   2      235.11      230.85      1.86 o 
   2   0   2      791.74      803.79      7.28 o 
   3   0   2        4.42        6.00      0.72 o 
   4   0   2       10.07        8.97      0.87 o 
   5   0   2      244.12      224.68      4.27 o 
   6   0   2       82.42       97.26      4.55 o 
   7   0   2      131.39      139.57      7.40 o 
  -7   1   2       58.99       55.85      3.97 o 
  -6   1   2       26.47       23.99      2.60 o 
  -5   1   2        3.87        6.29      2.02 o 
  -4   1   2        0.23        4.64      2.16 o 
  -3   1   2      548.46      613.83      7.75 o 
  -2   1   2     1207.84     1175.09     13.60 o 
  -1   1   2      718.07      679.40      5.81 o 
   0   1   2      378.18      384.48      2.94 o 
   1   1   2     1248.66     1184.07      6.31 o 
   2   1   2      654.33      684.89      4.17 o 
   3   1   2       13.71       19.34      0.59 o 
   4   1   2       14.81       14.52      0.73 o 
   5   1   2       24.28       22.31      1.14 o 
   6   1   2       29.41       28.74      1.77 o 
   7   1   2       11.59       11.26      4.55 o 
  -7   2   2        0.00       -1.77      3.24 o 
  -6   2   2       94.27       86.92      2.49 o 
  -5   2   2       34.87       36.05      2.55 o 
  -4   2   2        5.01        3.09      1.63 o 
  -3   2   2      717.11      748.64      7.60 o 
  -2   2   2     1024.81     1070.01     11.10 o 
  -1   2   2     1195.15     1187.89      9.20 o 
   0   2   2      916.37      871.00      9.61 o 
   1   2   2     1547.28     1481.53      9.64 o 
   2   2   2       31.27       33.15      0.60 o 
   3   2   2        1.32        2.32      0.52 o 
   4   2   2       44.64       42.77      1.12 o 
   5   2   2        4.81        5.19      1.01 o 
   6   2   2        0.03       -0.34      1.10 o 
   7   2   2       13.49       13.15      1.83 o 
  -7   3   2        4.28        6.11      2.66 o 
  -6   3   2      155.17      141.14      2.92 o 
  -5   3   2       67.94       72.37      2.72 o 
  -4   3   2       69.01       59.59      1.68 o 
  -3   3   2       66.84       74.15      2.49 o 
  -2   3   2      411.21      484.70      3.73 o 
  -1   3   2       76.08       86.11      2.26 o 
   0   3   2      773.36      771.17      4.93 o 
   1   3   2        4.89        6.46      0.41 o 
   2   3   2      400.20      386.55      2.79 o 
   3   3   2      133.68      155.05      2.08 o 
   4   3   2       94.78       84.68      3.01 o 
   5   3   2      113.95      106.51      3.06 o 
   6   3   2       15.57       14.76      1.67 o 
   7   3   2      155.41      192.77      5.55 o 
  -7   4   2        1.26       -0.62      2.61 o 
  -6   4   2       13.44       12.55      1.88 o 
  -5   4   2      230.59      219.20      2.82 o 
  -4   4   2       72.70       76.04      1.39 o 
  -3   4   2      102.70      110.82      1.65 o 
  -2   4   2        9.84       13.03      0.99 o 
  -1   4   2      972.57      978.47      8.70 o 
   0   4   2     2264.25     2375.53     15.01 o 
   1   4   2     6253.51     6355.93     44.90 o 
   2   4   2        7.81        8.77      0.33 o 
   3   4   2        4.74        7.19      0.49 o 
   4   4   2       23.11       24.12      1.43 o 
   5   4   2       35.94       32.49      1.71 o 
   6   4   2       17.09       18.97      1.76 o 
   7   4   2       33.52       40.87      2.93 o 
  -7   5   2       59.48       54.94      2.41 o 
  -6   5   2       12.84       10.11      1.51 o 
  -5   5   2      256.68      237.34      3.92 o 
  -4   5   2      110.85      101.44      2.18 o 
  -3   5   2       16.72       10.58      0.86 o 
  -2   5   2     1166.80     1245.01     11.07 o 
  -1   5   2      104.65       98.80      1.49 o 
   0   5   2      131.94      143.99      1.29 o 
   1   5   2      414.25      400.47      2.63 o 
   2   5   2      276.40      282.54      1.90 o 
   3   5   2      587.21      580.58      4.88 o 
   4   5   2      164.06      150.00      2.99 o 
   5   5   2       28.39       26.98      1.73 o 
   6   5   2       29.52       32.08      1.93 o 
  -7   6   2        6.52        6.04      1.71 o 
  -6   6   2       56.96       64.13      2.52 o 
  -5   6   2      249.12      255.46      4.19 o 
  -4   6   2        0.72        0.28      0.77 o 
  -3   6   2      152.92      142.22      1.73 o 
  -2   6   2      522.06      567.50      3.99 o 
  -1   6   2      736.20      775.21      6.12 o 
   0   6   2      207.63      209.49      1.77 o 
   1   6   2      583.00      594.48      3.69 o 
   2   6   2      318.21      328.16      2.48 o 
   3   6   2      888.85      833.28      5.80 o 
   4   6   2      352.23      344.73      3.59 o 
   5   6   2       66.63       61.30      1.79 o 
   6   6   2       10.19       14.67      1.28 o 
  -7   7   2        3.45        7.96      3.08 o 
  -6   7   2       12.69       10.50      3.09 o 
  -5   7   2        7.92        9.67      1.55 o 
  -4   7   2      130.79      122.31      2.17 o 
  -3   7   2        6.53       10.22      0.92 o 
  -2   7   2      106.87       94.65      1.16 o 
  -1   7   2       48.58       50.97      0.81 o 
   0   7   2        2.91        4.96      0.58 o 
   1   7   2     1149.30     1232.58      8.20 o 
   2   7   2       13.92       13.76      0.66 o 
   3   7   2      250.72      230.12      1.93 o 
   4   7   2       29.22       27.72      1.09 o 
   5   7   2        0.09        1.00      1.31 o 
   6   7   2        0.20       -0.28      1.35 o 
  -6   8   2       95.13       98.61      4.09 o 
  -5   8   2        1.71        3.15      1.44 o 
  -4   8   2       24.69       26.20      1.24 o 
  -3   8   2       24.18       16.73      0.62 o 
  -2   8   2        0.15       -0.16      0.74 o 
  -1   8   2     1815.66     2003.98     16.14 o 
   0   8   2        6.65        8.36      0.69 o 
   1   8   2      901.66      941.67      7.37 o 
   2   8   2      235.07      229.31      2.43 o 
   3   8   2        0.04        0.40      0.60 o 
   4   8   2       32.53       30.29      1.15 o 
   5   8   2       32.24       32.64      1.36 o 
   6   8   2        0.84        2.57      1.40 o 
  -6   9   2        5.47        7.57      1.83 o 
  -5   9   2      103.47      111.75      2.97 o 
  -4   9   2       99.45       97.85      1.90 o 
  -3   9   2        0.18       -0.04      0.79 o 
  -2   9   2       59.10       69.04      1.83 o 
  -1   9   2       22.42       21.37      0.74 o 
   0   9   2      484.24      503.22      4.97 o 
   1   9   2        7.71        6.45      0.83 o 
   2   9   2      450.19      482.86      4.49 o 
   3   9   2      606.06      575.16      4.97 o 
   4   9   2        2.03        2.83      0.95 o 
   5   9   2       56.05       56.34      2.41 o 
   6   9   2        1.97        1.52      1.36 o 
  -6  10   2        0.88        1.62      1.83 o 
  -5  10   2       11.61       10.42      1.73 o 
  -4  10   2       13.95       10.72      1.13 o 
  -3  10   2        9.14        3.21      2.35 o 
  -2  10   2      155.65      162.44      3.65 o 
  -1  10   2        0.43       -0.66      0.66 o 
   0  10   2      208.66      231.28      2.65 o 
   1  10   2      109.40      120.64      1.63 o 
   2  10   2      663.06      663.91      6.20 o 
   3  10   2     1219.61     1213.02      9.94 o 
   4  10   2        8.87        8.53      1.04 o 
   5  10   2      125.83      124.08      2.12 o 
   6  10   2       32.61       36.41      1.92 o 
  -6  11   2        2.58        2.27      1.96 o 
  -5  11   2        0.06        0.03      1.14 o 
  -4  11   2        3.11        1.85      1.12 o 
  -3  11   2       59.80       54.60      2.05 o 
  -2  11   2      219.49      228.03      2.88 o 
  -1  11   2      127.31      134.44      1.91 o 
   0  11   2      238.20      253.76      2.88 o 
   1  11   2      149.61      157.16      1.95 o 
   2  11   2      324.41      311.03      4.26 o 
   3  11   2       37.69       39.25      1.56 o 
   4  11   2       11.88       12.15      1.12 o 
   5  11   2        2.12        2.67      1.16 o 
  -6  12   2       56.84       62.06      3.95 o 
  -5  12   2       13.18       16.26      2.16 o 
  -4  12   2        1.20       -0.29      1.67 o 
  -3  12   2        0.59        0.95      1.23 o 
  -2  12   2        0.53       -1.06      1.06 o 
  -1  12   2        8.01        9.79      0.85 o 
   0  12   2        7.04        5.11      0.89 o 
   1  12   2      315.66      326.78      4.27 o 
   2  12   2       89.75       83.82      1.89 o 
   3  12   2        1.78        0.30      1.38 o 
   4  12   2       70.21       65.78      1.84 o 
   5  12   2        5.73        7.15      1.25 o 
  -5  13   2       11.25       13.35      1.49 o 
  -4  13   2       85.88       84.09      2.29 o 
  -3  13   2       35.36       28.61      1.55 o 
  -2  13   2      156.38      143.81      3.40 o 
  -1  13   2       73.54       60.11      1.43 o 
   0  13   2       24.82       29.35      1.15 o 
   1  13   2       84.49       78.47      1.59 o 
   2  13   2       25.73       28.52      1.34 o 
   3  13   2        0.17       -0.71      1.44 o 
   4  13   2        2.74        0.88      1.69 o 
   5  13   2       41.48       39.07      2.18 o 
  -5  14   2       72.66       78.17      2.51 o 
  -4  14   2       90.60       89.62      2.42 o 
  -3  14   2       20.07       16.73      1.52 o 
  -2  14   2      104.84       94.67      2.51 o 
  -1  14   2       96.40       90.82      2.19 o 
   0  14   2        0.16        0.03      0.98 o 
   1  14   2        0.04       -1.14      1.23 o 
   2  14   2      131.08      139.77      2.46 o 
   3  14   2       51.34       47.81      2.10 o 
   4  14   2        7.13        4.21      2.00 o 
   5  14   2        0.02        2.33      2.62 o 
  -5  15   2       13.05       10.33      2.62 o 
  -4  15   2       27.53       25.29      1.77 o 
  -3  15   2        0.29       -1.49      1.49 o 
  -2  15   2       27.69       18.55      3.28 o 
  -1  15   2        1.47        1.36      1.41 o 
   0  15   2       91.25       97.52      2.00 o 
   1  15   2       30.90       27.08      1.56 o 
   2  15   2        0.39        2.38      1.51 o 
   3  15   2        0.01        2.51      1.63 o 
   4  15   2        6.69        3.95      1.65 o 
  -4  16   2        0.02       -1.57      1.57 o 
  -3  16   2       97.73       96.02      3.10 o 
  -2  16   2        8.63        6.95      1.84 o 
  -1  16   2       24.37       23.61      1.59 o 
   0  16   2        9.60        8.74      1.13 o 
   1  16   2       16.76       16.38      1.64 o 
   2  16   2       76.85       71.49      2.81 o 
   3  16   2       10.41        9.42      1.77 o 
   4  16   2       10.99        9.88      1.92 o 
  -3  17   2       96.51       86.64      8.59 o 
  -2  17   2       50.49       45.02      2.62 o 
  -1  17   2        5.30        1.07      1.47 o 
   0  17   2        2.38        3.82      1.14 o 
   1  17   2        3.31        1.67      1.44 o 
   2  17   2       69.65       73.56      8.10 o 
   3  17   2       17.54       11.43      1.92 o 
  -3  18   2       52.13       45.86      2.62 o 
  -2  18   2        9.59        8.64      2.31 o 
  -1  18   2       95.04       86.81      2.49 o 
   0  18   2       30.78       26.19      3.39 o 
   1  18   2       26.97       24.20      1.74 o 
   2  18   2       69.48       69.02      3.11 o 
  -2  19   2        9.26        6.51      2.11 o 
  -1  19   2      109.18      115.75      5.71 o 
   0  19   2       39.36       41.12      2.56 o 
   1  19   2       35.75       34.84      3.47 o 
  -7   1   3       19.24       15.95      2.38 o 
  -6   1   3        3.10        0.01      2.23 o 
  -5   1   3        0.09        1.94      1.57 o 
  -4   1   3       23.02       21.94      3.26 o 
  -3   1   3      906.68      980.60     11.61 o 
  -2   1   3       69.45       80.12      1.31 o 
  -1   1   3      576.56      521.75      4.83 o 
   0   1   3      456.60      431.11      3.38 o 
   1   1   3       69.66       72.46      0.64 o 
   2   1   3     2278.52     2431.44     12.92 o 
   3   1   3       93.16      109.98      1.46 o 
   4   1   3       10.88        9.03      0.68 o 
   5   1   3        0.67       -0.21      0.99 o 
   6   1   3       36.38       35.27      1.88 o 
   7   1   3       78.09       90.29      3.31 o 
  -7   2   3       64.84       67.16      3.28 o 
  -6   2   3      181.80      176.49      3.14 o 
  -5   2   3       66.35       68.85      2.34 o 
  -4   2   3       54.66       55.54      1.47 o 
  -3   2   3      373.56      420.02      4.52 o 
  -2   2   3      273.88      289.87      3.97 o 
  -1   2   3     5725.06     5931.71     62.68 o 
   0   2   3       31.08       45.07      2.49 o 
   1   2   3     2733.84     2600.16     14.19 o 
   2   2   3     1183.24     1276.79      6.81 o 
   3   2   3      228.05      284.58      2.53 o 
   4   2   3      313.86      310.74      2.93 o 
   5   2   3      247.26      255.70      3.43 o 
   6   2   3      152.36      169.41      6.78 o 
  -7   3   3        6.17        9.87      3.78 o 
  -6   3   3       18.30       13.50      1.32 o 
  -5   3   3        7.60        3.23      1.34 o 
  -4   3   3       31.71       36.88      1.37 o 
  -3   3   3      328.79      399.97      4.36 o 
  -2   3   3        6.69       16.21      0.66 o 
  -1   3   3      862.41      818.81      7.37 o 
   0   3   3        1.11        1.40      0.41 o 
   1   3   3      253.12      254.27      1.87 o 
   2   3   3       39.69       40.60      0.62 o 
   3   3   3        0.06        0.05      0.42 o 
   4   3   3      468.91      477.96      4.97 o 
   5   3   3       19.58       18.77      1.04 o 
   6   3   3        1.31        0.89      1.73 o 
  -7   4   3        0.35       -1.31      2.51 o 
  -6   4   3       73.68       80.08      2.36 o 
  -5   4   3       21.02       26.21      1.75 o 
  -4   4   3        1.37        0.90      0.92 o 
  -3   4   3      531.76      620.05      6.05 o 
  -2   4   3      237.83      261.81      2.83 o 
  -1   4   3       59.29       59.16      0.87 o 
   0   4   3      550.44      522.05      4.02 o 
   1   4   3        2.25        0.15      0.30 o 
   2   4   3      864.51      890.30      5.47 o 
   3   4   3      111.82      109.39      1.11 o 
   4   4   3      512.33      500.18      5.23 o 
   5   4   3       22.92       24.31      1.58 o 
   6   4   3      217.45      233.54      6.15 o 
  -7   5   3       16.50       18.37      2.89 o 
  -6   5   3        4.93        4.02      1.40 o 
  -5   5   3       27.91       24.35      1.49 o 
  -4   5   3       37.70       40.70      1.23 o 
  -3   5   3      686.94      724.94      7.62 o 
  -2   5   3      900.97      888.30      9.34 o 
  -1   5   3       33.77       37.56      0.79 o 
   0   5   3      180.33      194.68      2.05 o 
   1   5   3      292.91      321.63      2.20 o 
   2   5   3     2049.92     2135.38     13.55 o 
   3   5   3      514.89      528.66      3.78 o 
   4   5   3        5.00        4.08      0.62 o 
   5   5   3       11.50       12.77      1.18 o 
   6   5   3        0.00        0.68      1.21 o 
  -7   6   3        7.42       12.17      1.74 o 
  -6   6   3      232.92      230.26      4.55 o 
  -5   6   3      219.85      210.23      3.68 o 
  -4   6   3        4.45        5.35      0.86 o 
  -3   6   3       27.75       23.80      0.91 o 
  -2   6   3        0.02       -0.38      0.38 o 
  -1   6   3        4.21        3.40      0.53 o 
   0   6   3      118.27      123.69      1.58 o 
   1   6   3      188.89      186.41      1.63 o 
   2   6   3       23.43       17.20      0.62 o 
   3   6   3       13.97       10.49      0.52 o 
   4   6   3      179.33      178.49      2.23 o 
   5   6   3        0.27       -0.81      0.81 o 
   6   6   3        5.86        5.44      1.27 o 
  -7   7   3       53.41       57.60      2.56 o 
  -6   7   3        4.80        4.29      1.55 o 
  -5   7   3        3.85        7.64      1.46 o 
  -4   7   3       43.14       43.66      1.45 o 
  -3   7   3      309.69      310.17      3.70 o 
  -2   7   3     1397.33     1522.32     12.16 o 
  -1   7   3      277.28      289.10      2.76 o 
   0   7   3      274.71      275.45      2.52 o 
   1   7   3      885.03      905.83      6.55 o 
   2   7   3      262.98      254.01      2.43 o 
   3   7   3        3.51        1.03      0.46 o 
   4   7   3      235.61      243.84      2.81 o 
   5   7   3        2.72        1.15      0.91 o 
   6   7   3       37.40       41.80      1.77 o 
  -7   8   3        0.56        1.08      4.32 o 
  -6   8   3        1.11        0.83      1.55 o 
  -5   8   3        2.82        2.90      1.54 o 
  -4   8   3      377.02      361.33      4.74 o 
  -3   8   3       12.73       10.08      0.61 o 
  -2   8   3       12.38       21.03      0.93 o 
  -1   8   3      252.09      259.09      2.89 o 
   0   8   3      519.43      526.94      4.45 o 
   1   8   3      439.65      454.44      4.61 o 
   2   8   3     1424.24     1403.46     12.01 o 
   3   8   3      542.41      540.97      4.29 o 
   4   8   3       18.73       16.26      1.03 o 
   5   8   3        2.03        3.42      1.00 o 
   6   8   3       31.89       40.00      2.66 o 
  -6   9   3        9.53       10.90      1.80 o 
  -5   9   3       34.79       30.86      1.83 o 
  -4   9   3      262.13      261.07      3.98 o 
  -3   9   3       30.14       24.71      0.96 o 
  -2   9   3      381.71      407.50      9.03 o 
  -1   9   3      202.51      236.20      2.73 o 
   0   9   3      862.03      932.19      9.93 o 
   1   9   3      314.32      326.74      3.58 o 
   2   9   3       50.74       47.58      1.27 o 
   3   9   3       85.21       84.63      1.53 o 
   4   9   3       55.26       58.01      1.91 o 
   5   9   3       71.57       79.30      1.83 o 
   6   9   3        2.38        2.79      1.71 o 
  -6  10   3       83.73       83.29      2.94 o 
  -5  10   3       50.72       47.86      2.29 o 
  -4  10   3       21.08       19.71      1.14 o 
  -3  10   3      123.15      139.14      3.06 o 
  -2  10   3      200.45      192.25      4.63 o 
  -1  10   3      422.30      424.46      4.94 o 
   0  10   3      892.34      905.57      8.60 o 
   1  10   3      184.23      201.03      2.24 o 
   2  10   3        5.80        4.68      0.87 o 
   3  10   3      101.65      107.55      1.87 o 
   4  10   3       15.56       15.24      1.11 o 
   5  10   3       19.32       22.17      1.29 o 
   6  10   3        4.92        6.09      1.64 o 
  -6  11   3       14.42       14.90      2.07 o 
  -5  11   3       36.05       37.72      1.62 o 
  -4  11   3       11.52       10.74      1.16 o 
  -3  11   3       48.11       39.16      1.90 o 
  -2  11   3        0.81       -0.82      1.13 o 
  -1  11   3      201.91      204.24      3.54 o 
   0  11   3      254.69      275.49      3.64 o 
   1  11   3       17.68       16.88      0.87 o 
   2  11   3      181.82      170.85      2.49 o 
   3  11   3       51.89       47.88      1.64 o 
   4  11   3        0.25        0.61      1.26 o 
   5  11   3        2.93        4.48      1.20 o 
  -6  12   3       35.47       32.71      3.24 o 
  -5  12   3        6.42        4.81      1.31 o 
  -4  12   3       76.30       71.28      2.66 o 
  -3  12   3       11.81        6.55      1.66 o 
  -2  12   3        6.69        3.75      1.15 o 
  -1  12   3       59.12       61.60      1.60 o 
   0  12   3       29.48       31.19      1.16 o 
   1  12   3      176.86      175.90      2.38 o 
   2  12   3        8.35        8.98      1.42 o 
   3  12   3      103.29       98.24      2.06 o 
   4  12   3        7.46        6.58      1.20 o 
   5  12   3       52.72       58.01      2.24 o 
  -5  13   3      163.34      163.00      3.74 o 
  -4  13   3       40.50       37.34      2.13 o 
  -3  13   3        3.56        3.07      1.28 o 
  -2  13   3      244.74      257.68     12.34 o 
  -1  13   3      111.15      116.54      1.83 o 
   0  13   3        0.98        0.77      0.94 o 
   1  13   3      114.43      112.08      1.78 o 
   2  13   3       35.00       34.74      1.49 o 
   3  13   3      368.07      364.40      6.48 o 
   4  13   3       27.63       25.55      1.55 o 
   5  13   3       25.80       27.45      2.38 o 
  -5  14   3        0.00       -0.43      2.11 o 
  -4  14   3        5.20        6.03      1.48 o 
  -3  14   3       67.49       57.64      2.07 o 
  -2  14   3       23.07       19.72      1.45 o 
  -1  14   3       17.33       13.73      1.78 o 
   0  14   3       15.15       16.15      1.10 o 
   1  14   3      101.63      108.12      2.37 o 
   2  14   3        0.60       -1.22      1.22 o 
   3  14   3      134.54      136.36      3.10 o 
   4  14   3        3.31        1.28      1.56 o 
  -5  15   3        0.45       -0.54      1.74 o 
  -4  15   3       23.07       27.74      1.79 o 
  -3  15   3       47.21       32.49      1.85 o 
  -2  15   3       63.99       65.38      2.13 o 
  -1  15   3        6.95        6.88      1.33 o 
   0  15   3       40.05       42.10      1.48 o 
   1  15   3        2.16        2.04      1.36 o 
   2  15   3        3.56        4.28      1.28 o 
   3  15   3       24.74       20.70      1.82 o 
   4  15   3       31.54       31.78      1.96 o 
  -4  16   3        0.18       -1.60      1.60 o 
  -3  16   3       18.44       12.92      1.79 o 
  -2  16   3        3.71        6.17      1.78 o 
  -1  16   3        3.81        1.65      1.42 o 
   0  16   3       48.89       56.24      2.19 o 
   1  16   3       17.82       16.27      1.56 o 
   2  16   3       14.86       11.61      2.62 o 
   3  16   3       36.38       34.98      2.11 o 
  -3  17   3       10.54        9.20      1.80 o 
  -2  17   3        6.16        1.32      1.93 o 
  -1  17   3        3.76        3.18      1.84 o 
   0  17   3       43.77       42.02      2.67 o 
   1  17   3        5.92        7.58      1.54 o 
   2  17   3        1.49       -1.58      1.93 o 
   3  17   3        0.79        2.71      4.52 o 
  -3  18   3       27.96       31.02      2.47 o 
  -2  18   3        0.12       -2.02      2.54 o 
  -1  18   3        1.49       -1.00      1.62 o 
   0  18   3        8.10        8.86      4.09 o 
   1  18   3        5.89        9.81      1.58 o 
   2  18   3        4.59        1.77      2.00 o 
  -1  19   3       12.54       13.53      2.62 o 
   0  19   3        7.77        8.77      2.23 o 
   1  19   3        0.78       -0.34      3.08 o 
  -7   0   4        0.07        4.47      3.24 o 
  -6   0   4        0.48        1.11      2.06 o 
  -5   0   4      338.62      335.76      6.89 o 
  -4   0   4      122.49      143.02      3.80 o 
  -3   0   4      359.93      411.23      6.10 o 
  -2   0   4        3.88       -1.03      1.03 o 
  -1   0   4      193.18      177.76      2.00 o 
   0   0   4     2867.42     2712.61     37.54 o 
   1   0   4      120.42      115.63      2.16 o 
   2   0   4       54.50       65.74      1.15 o 
   3   0   4        9.38       10.42      0.52 o 
   4   0   4        8.58        7.13      0.70 o 
   5   0   4      542.56      583.14      8.46 o 
   6   0   4       17.92       20.22      1.96 o 
  -7   1   4       11.94        7.43      2.07 o 
  -6   1   4       27.81       24.50      2.04 o 
  -5   1   4       54.36       55.82      2.53 o 
  -4   1   4       61.48       64.02      2.88 o 
  -3   1   4      541.60      559.66      5.29 o 
  -2   1   4      691.54      745.16      6.29 o 
  -1   1   4      625.44      602.50      4.32 o 
   0   1   4     1656.11     1655.52     10.11 o 
   1   1   4      190.66      194.83      1.39 o 
   2   1   4     1183.92     1253.12      6.73 o 
   3   1   4      310.26      321.49      2.13 o 
   4   1   4      302.02      302.10      2.40 o 
   5   1   4       28.83       29.98      0.93 o 
   6   1   4       36.73       32.75      1.48 o 
  -7   2   4        0.01       -1.99      1.99 o 
  -6   2   4       13.69       14.01      1.70 o 
  -5   2   4       46.94       40.68      1.40 o 
  -4   2   4      100.13      113.58      2.08 o 
  -3   2   4      204.09      215.03      2.65 o 
  -2   2   4      180.39      162.95      2.04 o 
  -1   2   4      807.57      819.58      8.36 o 
   0   2   4      196.05      186.80      2.49 o 
   1   2   4      441.42      454.69      2.74 o 
   2   2   4       56.24       45.53      0.66 o 
   3   2   4       14.95       16.55      0.44 o 
   4   2   4      127.49      126.89      1.42 o 
   5   2   4       13.64       14.79      1.00 o 
   6   2   4        8.30        5.84      1.59 o 
  -7   3   4        2.68        6.26      2.13 o 
  -6   3   4        3.40        1.60      1.25 o 
  -5   3   4       33.43       32.09      1.45 o 
  -4   3   4       50.86       43.32      2.47 o 
  -3   3   4      122.43      164.90      1.88 o 
  -2   3   4     1780.78     1889.57     20.79 o 
  -1   3   4       11.83       16.96      0.50 o 
   0   3   4      263.14      256.42      3.20 o 
   1   3   4       36.21       49.98      0.66 o 
   2   3   4     1658.36     1782.98     10.41 o 
   3   3   4        0.72       -0.05      0.36 o 
   4   3   4      190.12      185.78      1.98 o 
   5   3   4        5.47        2.96      0.79 o 
   6   3   4        6.23       11.30      1.94 o 
  -7   4   4        0.45       -1.12      2.61 o 
  -6   4   4        0.00       -0.21      1.91 o 
  -5   4   4      200.71      194.33      3.37 o 
  -4   4   4       59.01       61.66      1.29 o 
  -3   4   4      196.17      197.84      2.34 o 
  -2   4   4     1255.10     1355.70     12.09 o 
  -1   4   4      134.80      147.72      2.05 o 
   0   4   4     2466.64     2454.18     17.34 o 
   1   4   4      115.47      114.67      1.05 o 
   2   4   4      790.19      845.35      5.54 o 
   3   4   4      134.84      140.23      1.37 o 
   4   4   4      167.07      171.33      2.05 o 
   5   4   4       85.44       92.92      1.73 o 
   6   4   4       12.64       13.97      1.29 o 
  -7   5   4        1.97        3.30      4.16 o 
  -6   5   4       20.91       19.66      1.50 o 
  -5   5   4        8.16        5.17      1.26 o 
  -4   5   4      188.07      171.45      2.33 o 
  -3   5   4      503.07      578.23      6.18 o 
  -2   5   4       79.70       83.68      2.06 o 
  -1   5   4        0.42        0.04      0.46 o 
   0   5   4      424.95      434.23      3.57 o 
   1   5   4      287.52      284.33      2.19 o 
   2   5   4      104.73      110.09      1.19 o 
   3   5   4       40.50       37.56      0.71 o 
   4   5   4       37.30       26.25      1.01 o 
   5   5   4       14.60       11.04      1.12 o 
   6   5   4       75.62       89.34      2.21 o 
  -7   6   4       19.66       22.41      1.83 o 
  -6   6   4        7.42        7.70      2.22 o 
  -5   6   4      398.53      362.15      5.40 o 
  -4   6   4        5.10       13.06      0.96 o 
  -3   6   4      698.46      696.12      6.41 o 
  -2   6   4      191.14      208.58      2.30 o 
  -1   6   4      119.92      106.72      1.85 o 
   0   6   4       85.13       93.05      1.53 o 
   1   6   4     1274.61     1367.74      9.10 o 
   2   6   4        6.28        6.98      0.60 o 
   3   6   4       26.50       21.08      0.59 o 
   4   6   4       16.89       14.17      0.94 o 
   5   6   4       64.68       65.20      1.94 o 
   6   6   4        0.01        0.56      1.35 o 
  -7   7   4        8.55        7.24      1.71 o 
  -6   7   4       31.03       26.16      1.74 o 
  -5   7   4       38.79       38.57      2.29 o 
  -4   7   4       20.16       27.33      1.16 o 
  -3   7   4        9.78        9.52      0.93 o 
  -2   7   4      335.47      359.67      3.58 o 
  -1   7   4      611.46      661.04      5.23 o 
   0   7   4      346.92      364.87      3.52 o 
   1   7   4      650.05      725.94      5.79 o 
   2   7   4       31.66       35.25      1.22 o 
   3   7   4       22.67       21.51      0.88 o 
   4   7   4       21.49       23.58      1.08 o 
   5   7   4        2.54        1.27      1.01 o 
   6   7   4        9.66       10.65      1.50 o 
  -7   8   4       25.22       24.03      2.28 o 
  -6   8   4       26.73       29.25      1.89 o 
  -5   8   4        0.06        1.81      1.54 o 
  -4   8   4        3.00        0.46      1.18 o 
  -3   8   4        1.63        1.06      0.54 o 
  -2   8   4      159.51      169.69      2.13 o 
  -1   8   4       16.23       13.46      0.55 o 
   0   8   4       62.20       72.54      1.36 o 
   1   8   4       43.33       47.30      1.38 o 
   2   8   4        2.59        2.59      0.68 o 
   3   8   4       37.08       38.26      1.04 o 
   4   8   4      196.67      190.19      2.52 o 
   5   8   4        2.37        2.64      1.08 o 
   6   8   4       11.52       12.11      1.56 o 
  -6   9   4       15.12       13.33      1.88 o 
  -5   9   4       31.88       26.22      1.77 o 
  -4   9   4      130.66      123.38      2.06 o 
  -3   9   4      180.77      200.80      3.89 o 
  -2   9   4       35.13       38.41      1.62 o 
  -1   9   4      106.45      119.66      1.49 o 
   0   9   4      404.29      409.46      3.85 o 
   1   9   4       59.37       65.53      1.24 o 
   2   9   4     1040.46     1040.26      8.57 o 
   3   9   4       39.32       38.26      1.08 o 
   4   9   4       14.86       10.73      1.08 o 
   5   9   4        4.67        2.46      1.14 o 
   6   9   4        1.23        3.13      1.66 o 
  -6  10   4       35.60       37.14      2.97 o 
  -5  10   4       25.19       24.79      1.85 o 
  -4  10   4       13.64       10.85      1.06 o 
  -3  10   4       62.48       62.25      2.39 o 
  -2  10   4      152.46      167.48      3.50 o 
  -1  10   4      173.63      197.12      2.44 o 
   0  10   4       48.91       48.57      2.38 o 
   1  10   4       59.29       59.83      1.32 o 
   2  10   4        0.44        1.58      0.86 o 
   3  10   4      146.35      141.50      1.84 o 
   4  10   4        4.85        3.58      1.08 o 
   5  10   4        5.28        6.31      1.20 o 
  -6  11   4       14.15       14.08      1.96 o 
  -5  11   4       97.46       98.27      3.75 o 
  -4  11   4        5.38        2.21      1.68 o 
  -3  11   4        7.86        3.01      1.53 o 
  -2  11   4       46.55       43.28      2.06 o 
  -1  11   4      161.14      188.65      2.34 o 
   0  11   4       37.91       30.74      1.14 o 
   1  11   4       23.14       28.66      1.04 o 
   2  11   4        0.04       -0.63      1.08 o 
   3  11   4      178.70      165.38      2.57 o 
   4  11   4       42.05       36.86      1.39 o 
   5  11   4       17.45       20.04      1.39 o 
  -6  12   4       16.76       22.02      2.42 o 
  -5  12   4       78.34       77.39      2.76 o 
  -4  12   4       42.26       35.09      2.00 o 
  -3  12   4       12.85       13.94      1.72 o 
  -2  12   4       42.50       37.83      1.96 o 
  -1  12   4        5.28        1.98      1.34 o 
   0  12   4      339.41      349.96      4.41 o 
   1  12   4       19.53       20.55      1.10 o 
   2  12   4      239.04      239.91      4.63 o 
   3  12   4        9.90        9.67      1.26 o 
   4  12   4       11.36        9.36      1.26 o 
   5  12   4        0.17        0.80      1.34 o 
  -5  13   4       35.81       36.74      2.54 o 
  -4  13   4        0.90       -1.46      1.71 o 
  -3  13   4        0.89        1.98      2.26 o 
  -2  13   4        4.29       -0.69      1.17 o 
  -1  13   4       29.45       19.60      0.92 o 
   0  13   4       74.15       68.83      1.62 o 
   1  13   4        0.07        0.00      0.84 o 
   2  13   4       55.90       52.94      1.83 o 
   3  13   4       41.22       34.80      2.71 o 
   4  13   4        0.08       -0.06      1.22 o 
  -5  14   4       31.40       31.92      2.24 o 
  -4  14   4        0.41       -0.42      1.38 o 
  -3  14   4       13.64       10.91      1.56 o 
  -2  14   4       10.52        7.93      1.30 o 
  -1  14   4      119.48      120.88      4.86 o 
   0  14   4       47.35       48.59      1.54 o 
   1  14   4        5.81        3.29      1.30 o 
   2  14   4        0.49        0.68      1.25 o 
   3  14   4      121.97      116.86      3.77 o 
   4  14   4      194.22      198.98      4.10 o 
  -5  15   4        9.43        8.27      2.26 o 
  -4  15   4        1.74       -0.37      1.61 o 
  -3  15   4        0.06        1.69      2.25 o 
  -2  15   4        7.15       10.62      1.39 o 
  -1  15   4        4.23        3.51      1.94 o 
   0  15   4        0.22       -0.43      1.03 o 
   1  15   4        5.23        3.44      1.42 o 
   2  15   4       32.17       29.12      2.99 o 
   3  15   4        4.68        7.07      2.08 o 
   4  15   4        3.74        1.11      1.83 o 
  -4  16   4       77.64       80.73      4.92 o 
  -3  16   4        0.86       -0.72      2.60 o 
  -2  16   4      177.52      179.16      4.55 o 
  -1  16   4       62.52       66.84      2.27 o 
   0  16   4       41.53       47.36      1.65 o 
   1  16   4        1.31        0.35      1.42 o 
   2  16   4        6.85        4.55      1.91 o 
   3  16   4       10.05       10.18      1.94 o 
  -3  17   4        0.63       -2.12      2.12 o 
  -2  17   4        2.36        0.72      4.16 o 
  -1  17   4        0.85       -0.30      1.47 o 
   0  17   4       29.27       26.12      1.61 o 
   1  17   4       46.48       41.90      1.81 o 
   2  17   4        0.01       -1.89      1.89 o 
   3  17   4       28.39       23.83      2.12 o 
  -3  18   4        3.12        4.61      2.06 o 
  -2  18   4        0.38       -0.89      1.89 o 
  -1  18   4        0.02       -0.57      1.56 o 
   0  18   4       36.72       34.84      4.24 o 
   1  18   4        2.63        1.93      1.55 o 
   2  18   4        1.19        2.22      2.24 o 
  -1  19   4       43.04       48.74      2.61 o 
   0  19   4       58.71       61.27      3.16 o 
  -7   1   5       33.78       33.92      2.89 o 
  -6   1   5        5.95        7.38      1.81 o 
  -5   1   5       49.90       43.37      3.17 o 
  -4   1   5      167.31      167.81      2.36 o 
  -3   1   5      513.56      593.59      5.59 o 
  -2   1   5       11.88       16.34      0.63 o 
  -1   1   5      981.96      922.58      6.02 o 
   0   1   5       15.83       11.71      0.41 o 
   1   1   5     1172.39     1116.55      5.91 o 
   2   1   5      162.02      158.46      1.34 o 
   3   1   5      213.77      217.67      1.52 o 
   4   1   5        6.92       11.00      0.73 o 
   5   1   5       37.50       36.06      1.16 o 
   6   1   5        3.47        4.87      1.33 o 
  -7   2   5        5.12        6.24      2.82 o 
  -6   2   5       22.46       21.85      1.25 o 
  -5   2   5        4.43        5.12      1.16 o 
  -4   2   5      325.30      341.18      4.14 o 
  -3   2   5      272.17      298.14      3.10 o 
  -2   2   5       65.33       70.92      1.08 o 
  -1   2   5     1002.06     1074.41     10.92 o 
   0   2   5      865.83      887.23      5.85 o 
   1   2   5      638.19      724.65      4.06 o 
   2   2   5       59.59       52.33      0.84 o 
   3   2   5        0.01        0.44      0.43 o 
   4   2   5       83.06       75.23      1.32 o 
   5   2   5      808.39      799.84     10.79 o 
   6   2   5       26.42       23.94      1.37 o 
  -7   3   5        0.16        1.57      2.14 o 
  -6   3   5        5.15        5.65      1.09 o 
  -5   3   5        1.84        3.67      1.23 o 
  -4   3   5        6.30        5.25      0.90 o 
  -3   3   5       62.61       79.06      1.33 o 
  -2   3   5      887.82      947.71     10.09 o 
  -1   3   5      498.52      509.12      6.16 o 
   0   3   5      480.74      471.98      4.12 o 
   1   3   5       13.05       10.02      0.43 o 
   2   3   5      445.98      483.93      3.40 o 
   3   3   5        0.13        1.29      0.44 o 
   4   3   5       89.94       98.01      1.65 o 
   5   3   5        0.60        1.28      0.91 o 
   6   3   5       54.88       56.12      2.17 o 
  -7   4   5        3.79        3.64      2.10 o 
  -6   4   5       13.34       12.79      1.31 o 
  -5   4   5       50.35       42.13      1.77 o 
  -4   4   5      231.23      246.58      2.98 o 
  -3   4   5      379.02      370.36      3.86 o 
  -2   4   5      128.68      115.20      1.56 o 
  -1   4   5       38.61       49.56      0.92 o 
   0   4   5      689.88      746.32      7.00 o 
   1   4   5       44.52       43.55      0.83 o 
   2   4   5      147.12      130.95      1.35 o 
   3   4   5        0.64        0.56      0.57 o 
   4   4   5        4.41        3.46      0.94 o 
   5   4   5        2.56        5.34      1.03 o 
   6   4   5        3.75        3.97      2.23 o 
  -7   5   5       13.26       16.97      3.32 o 
  -6   5   5      102.76       94.92      2.78 o 
  -5   5   5       88.22       88.57      2.37 o 
  -4   5   5        0.00       -0.72      1.09 o 
  -3   5   5      703.57      756.07      6.88 o 
  -2   5   5      490.88      546.53      4.82 o 
  -1   5   5      319.97      321.78      3.49 o 
   0   5   5       91.50       96.21      1.40 o 
   1   5   5      728.82      744.22      5.18 o 
   2   5   5        3.05        5.12      0.60 o 
   3   5   5      285.15      271.73      2.51 o 
   4   5   5       79.99       70.47      1.74 o 
   5   5   5        4.30        2.01      0.96 o 
   6   5   5       35.48       33.52      1.63 o 
  -7   6   5        3.47        7.89      1.60 o 
  -6   6   5       10.48       16.81      2.36 o 
  -5   6   5      134.64      120.28      2.74 o 
  -4   6   5       88.20       74.22      1.68 o 
  -3   6   5       33.86       25.17      0.92 o 
  -2   6   5      297.11      291.93      2.99 o 
  -1   6   5      151.51      170.41      2.83 o 
   0   6   5     1177.06     1198.77     11.59 o 
   1   6   5      515.10      534.37      4.12 o 
   2   6   5       13.15       15.35      0.67 o 
   3   6   5        6.80        4.54      0.64 o 
   4   6   5       16.68       19.39      1.06 o 
   5   6   5       29.00       27.08      1.19 o 
   6   6   5      105.67      104.28      3.27 o 
  -7   7   5      152.17      188.14      3.92 o 
  -6   7   5        8.56        9.54      1.58 o 
  -5   7   5       69.29       56.78      2.29 o 
  -4   7   5       31.95       43.19      1.54 o 
  -3   7   5        4.02        4.74      0.47 o 
  -2   7   5       55.88       64.77      1.36 o 
  -1   7   5      604.65      660.88      7.52 o 
   0   7   5       71.38       56.59      1.34 o 
   1   7   5       92.38       99.56      1.29 o 
   2   7   5      142.72      152.49      1.65 o 
   3   7   5       16.91       17.92      0.77 o 
   4   7   5       32.71       29.11      2.01 o 
   5   7   5        8.75        8.53      1.11 o 
   6   7   5        0.78        1.09      1.47 o 
  -7   8   5        3.57        5.16      4.86 o 
  -6   8   5      155.40      150.80      3.36 o 
  -5   8   5       49.04       41.76      2.07 o 
  -4   8   5      468.74      420.12      5.96 o 
  -3   8   5       59.16       59.34      1.34 o 
  -2   8   5       32.46       40.39      1.23 o 
  -1   8   5        1.26        1.01      0.52 o 
   0   8   5        0.52       -0.80      0.80 o 
   1   8   5        9.50       10.06      0.67 o 
   2   8   5       80.70       65.07      1.30 o 
   3   8   5        9.32        6.45      0.75 o 
   4   8   5       93.53       88.91      1.84 o 
   5   8   5       46.02       49.32      1.91 o 
   6   8   5        1.27        2.29      1.31 o 
  -6   9   5       31.72       31.09      2.46 o 
  -5   9   5       26.85       28.05      1.81 o 
  -4   9   5       31.40       36.07      1.37 o 
  -3   9   5        1.12        0.89      1.32 o 
  -2   9   5        0.41        1.16      0.86 o 
  -1   9   5      282.16      292.14      3.21 o 
   0   9   5      354.57      387.70      3.71 o 
   1   9   5      141.29      139.60      1.81 o 
   2   9   5       10.70       11.05      0.83 o 
   3   9   5        0.27       -0.74      0.74 o 
   4   9   5        1.71        1.79      1.08 o 
   5   9   5        0.13       -0.17      1.56 o 
  -6  10   5       34.55       34.55      2.47 o 
  -5  10   5       64.68       54.93      4.07 o 
  -4  10   5        8.33        2.87      1.53 o 
  -3  10   5        2.72       -0.30      0.78 o 
  -2  10   5        0.00        1.15      0.92 o 
  -1  10   5      421.77      451.58      5.03 o 
   0  10   5      150.43      151.92      2.09 o 
   1  10   5       10.22       12.65      1.20 o 
   2  10   5      209.82      209.77      2.53 o 
   3  10   5       18.84       19.92      1.04 o 
   4  10   5        0.01       -0.87      1.17 o 
   5  10   5        2.65        0.42      1.26 o 
  -6  11   5        5.48        5.02      1.88 o 
  -5  11   5        1.07       -0.27      1.68 o 
  -4  11   5        3.45        0.00      2.65 o 
  -3  11   5        4.31        2.33      1.53 o 
  -2  11   5      155.34      164.30      2.75 o 
  -1  11   5        6.69        7.99      1.55 o 
   0  11   5       51.70       55.53      1.46 o 
   1  11   5        0.00       -0.61      0.79 o 
   2  11   5      123.13      115.87      1.88 o 
   3  11   5       85.15       79.64      1.92 o 
   4  11   5        0.73        0.40      1.21 o 
   5  11   5        0.39        0.09      1.27 o 
  -6  12   5        9.64        8.16      2.34 o 
  -5  12   5        8.19        7.30      1.87 o 
  -4  12   5      332.41      309.71      5.17 o 
  -3  12   5       67.85       60.33      2.92 o 
  -2  12   5       46.05       43.55      4.32 o 
  -1  12   5        9.95        9.08      0.89 o 
   0  12   5        0.52       -0.81      0.94 o 
   1  12   5       11.56       12.47      0.91 o 
   2  12   5       52.70       54.47      1.83 o 
   3  12   5      100.01       94.51      2.43 o 
   4  12   5        0.78       -0.07      1.95 o 
   5  12   5       40.40       41.64      1.74 o 
  -5  13   5       23.35       24.90      2.16 o 
  -4  13   5       32.70       28.42      2.08 o 
  -3  13   5       35.56       31.95      4.86 o 
  -2  13   5       17.09       16.59      1.73 o 
  -1  13   5        5.31        3.92      1.48 o 
   0  13   5      171.16      177.67      2.41 o 
   1  13   5       49.04       48.98      1.37 o 
   2  13   5       20.34       19.84      1.33 o 
   3  13   5        2.82        0.52      1.57 o 
   4  13   5        1.04        2.51      1.29 o 
  -5  14   5        0.04       -1.91      1.91 o 
  -4  14   5        7.66        1.92      1.83 o 
  -3  14   5        0.06       -2.16      2.16 o 
  -2  14   5        8.56        6.27      1.33 o 
  -1  14   5       18.56       16.01      1.50 o 
   0  14   5        0.32        0.27      1.02 o 
   1  14   5       23.55       19.92      1.49 o 
   2  14   5        3.50        4.49      1.26 o 
   3  14   5        0.06        0.95      1.90 o 
   4  14   5       20.29       20.80      4.14 o 
  -4  15   5        0.69        0.34      1.50 o 
  -3  15   5        8.42        7.83      1.67 o 
  -2  15   5       94.07       92.64      2.88 o 
  -1  15   5        1.03        1.22      1.32 o 
   0  15   5       95.32       99.90      1.93 o 
   1  15   5        2.50        1.10      2.15 o 
   2  15   5       31.10       31.60      1.91 o 
   3  15   5      359.84      371.75      6.89 o 
  -4  16   5        3.07        1.80      2.30 o 
  -3  16   5        5.26        2.59      1.68 o 
  -2  16   5        2.09        1.40      1.82 o 
  -1  16   5        0.00       -0.02      1.38 o 
   0  16   5        4.02        2.43      1.13 o 
   1  16   5        0.05       -0.12      1.47 o 
   2  16   5        4.30        3.52      2.81 o 
   3  16   5        8.29        6.71      1.88 o 
  -3  17   5       61.81       61.00      3.25 o 
  -2  17   5       35.83       40.21      2.62 o 
  -1  17   5       50.06       57.71      2.27 o 
   0  17   5       67.70       69.74      7.33 o 
   1  17   5        3.38        3.89      1.85 o 
   2  17   5       61.21       72.40      3.16 o 
  -2  18   5       13.69       15.25      2.11 o 
  -1  18   5      131.65      148.42      3.70 o 
   0  18   5        3.94        6.63      2.16 o 
   1  18   5        6.47        5.53      1.93 o 
  -1  19   5       19.00       22.67      2.78 o 
  -7   0   6       30.31       36.09      4.01 o 
  -6   0   6       12.17       12.95      3.08 o 
  -5   0   6      537.14      503.84     12.65 o 
  -4   0   6      191.47      168.41      5.40 o 
  -3   0   6       11.30       15.33      1.18 o 
  -2   0   6     2004.17     2147.92     22.58 o 
  -1   0   6     2256.94     2295.55     25.53 o 
   0   0   6     7143.39     7137.06     98.04 o 
   1   0   6     1411.12     1357.87     11.72 o 
   2   0   6       38.76       22.98      0.90 o 
   3   0   6       21.12       22.10      0.95 o 
   4   0   6       25.77       22.54      1.31 o 
   5   0   6        0.48       -1.36      1.52 o 
   6   0   6       62.90       66.78      2.33 o 
  -7   1   6        3.05        4.63      2.40 o 
  -6   1   6        2.85        5.78      1.11 o 
  -5   1   6        5.59        4.14      0.89 o 
  -4   1   6       14.74       11.10      1.18 o 
  -3   1   6        0.25       -0.66      0.66 o 
  -2   1   6     1789.77     1886.38     16.63 o 
  -1   1   6      364.63      396.77      2.75 o 
   0   1   6      363.33      401.80      3.12 o 
   1   1   6       10.68        9.35      0.52 o 
   2   1   6      336.43      383.56      2.90 o 
   3   1   6       27.87       32.11      0.79 o 
   4   1   6      229.84      201.72      2.24 o 
   5   1   6       62.65       50.60      1.37 o 
   6   1   6       59.85       60.34      1.75 o 
  -7   2   6        8.42        8.92      3.78 o 
  -6   2   6        0.52        0.66      1.00 o 
  -5   2   6       54.13       64.50      3.48 o 
  -4   2   6       88.45       80.89      1.66 o 
  -3   2   6      173.15      172.11      2.10 o 
  -2   2   6      192.08      189.48      1.88 o 
  -1   2   6      681.91      697.72      5.49 o 
   0   2   6      725.00      751.40      5.38 o 
   1   2   6        0.39        2.29      0.52 o 
   2   2   6      128.34      124.06      1.35 o 
   3   2   6       25.00       26.11      0.87 o 
   4   2   6       41.86       31.94      1.15 o 
   5   2   6      169.94      168.86      2.36 o 
   6   2   6       16.49       17.95      1.20 o 
  -7   3   6       25.61       23.73      2.43 o 
  -6   3   6      221.88      217.22      3.24 o 
  -5   3   6        0.89        2.48      1.04 o 
  -4   3   6       44.37       32.74      1.40 o 
  -3   3   6      228.34      217.45      2.39 o 
  -2   3   6       81.94       66.03      0.90 o 
  -1   3   6      801.04      843.23      6.61 o 
   0   3   6      183.71      144.84      1.82 o 
   1   3   6     1118.38     1175.16      9.21 o 
   2   3   6       39.88       41.05      0.95 o 
   3   3   6       89.73       96.34      1.28 o 
   4   3   6      171.07      139.42      2.01 o 
   5   3   6       67.28       63.25      1.74 o 
   6   3   6        4.63        6.26      1.19 o 
  -7   4   6        9.91       11.17      2.31 o 
  -6   4   6       35.28       40.34      2.36 o 
  -5   4   6       55.66       58.73      2.04 o 
  -4   4   6       38.31       41.15      1.42 o 
  -3   4   6       89.04       88.80      1.37 o 
  -2   4   6      174.08      208.26      2.00 o 
  -1   4   6       21.86       20.35      1.12 o 
   0   4   6      587.42      546.79      7.03 o 
   1   4   6      149.28      158.11      1.95 o 
   2   4   6       75.83       75.39      1.19 o 
   3   4   6       33.98       31.46      1.01 o 
   4   4   6       16.23       11.17      1.07 o 
   5   4   6       12.12       11.23      1.16 o 
   6   4   6       56.27       64.58      2.11 o 
  -7   5   6        3.80        4.34      2.12 o 
  -6   5   6       14.98       15.56      1.64 o 
  -5   5   6      228.90      207.08      3.57 o 
  -4   5   6        0.64        0.25      0.85 o 
  -3   5   6       92.05       93.36      1.66 o 
  -2   5   6      245.92      280.68      3.02 o 
  -1   5   6      197.48      184.08      4.44 o 
   0   5   6       70.11       77.80      1.25 o 
   1   5   6      194.57      207.02      2.04 o 
   2   5   6       93.58      104.07      1.39 o 
   3   5   6        2.40        2.77      0.68 o 
   4   5   6       12.54       12.18      1.38 o 
   5   5   6        1.03        0.49      1.11 o 
   6   5   6       31.90       34.37      1.42 o 
  -7   6   6        7.39        8.84      1.48 o 
  -6   6   6       15.66       18.36      1.61 o 
  -5   6   6        0.10        0.90      1.35 o 
  -4   6   6       37.52       33.18      1.34 o 
  -3   6   6      104.21      104.89      1.90 o 
  -2   6   6      226.12      212.04      3.96 o 
  -1   6   6      120.06      135.66      3.84 o 
   0   6   6     1391.87     1425.85     13.73 o 
   1   6   6      163.20      133.73      1.43 o 
   2   6   6        0.07       -0.64      0.64 o 
   3   6   6      182.99      184.72      1.97 o 
   4   6   6       64.04       55.89      1.78 o 
   5   6   6      133.79      130.48      2.19 o 
   6   6   6       63.14       68.28      2.01 o 
  -7   7   6       19.36       19.13      1.83 o 
  -6   7   6      273.12      262.91      4.47 o 
  -5   7   6       95.92       81.59      2.48 o 
  -4   7   6       22.20       17.87      1.11 o 
  -3   7   6        4.49        4.87      0.87 o 
  -2   7   6        0.53        1.14      0.59 o 
  -1   7   6       83.48       83.45      2.29 o 
   0   7   6      101.51      100.16      1.65 o 
   1   7   6      202.26      211.93      2.09 o 
   2   7   6       37.85       35.86      1.03 o 
   3   7   6       65.85       78.63      1.36 o 
   4   7   6       33.98       31.09      1.29 o 
   5   7   6       38.96       41.93      1.60 o 
  -6   8   6        2.43        6.51      2.48 o 
  -5   8   6       79.29       63.71      4.22 o 
  -4   8   6       12.04       10.23      0.80 o 
  -3   8   6      242.16      258.26      5.59 o 
  -2   8   6        0.68        1.95      0.72 o 
  -1   8   6      158.35      161.45      2.34 o 
   0   8   6        9.87        7.10      0.87 o 
   1   8   6       41.09       48.58      1.04 o 
   2   8   6       86.51       82.86      1.33 o 
   3   8   6        3.98        2.61      0.77 o 
   4   8   6       42.19       42.54      1.52 o 
   5   8   6       13.87       16.89      1.30 o 
  -6   9   6       46.39       52.29      2.43 o 
  -5   9   6        1.22        2.08      1.60 o 
  -4   9   6       31.41       32.07      1.79 o 
  -3   9   6       52.02       52.56      2.37 o 
  -2   9   6        0.04        0.71      0.78 o 
  -1   9   6      219.57      218.74      3.27 o 
   0   9   6        4.22        5.15      0.91 o 
   1   9   6        4.57        4.80      0.81 o 
   2   9   6       53.91       51.05      1.34 o 
   3   9   6       17.03       15.21      1.00 o 
   4   9   6        6.22        5.91      1.20 o 
   5   9   6        0.01        2.30      1.43 o 
  -6  10   6      118.57      132.20      3.40 o 
  -5  10   6        9.08        7.45      1.69 o 
  -4  10   6       61.43       53.92      2.37 o 
  -3  10   6      132.17      129.97      2.92 o 
  -2  10   6       52.70       61.78      1.69 o 
  -1  10   6       33.00       31.98      1.11 o 
   0  10   6      131.36      154.89      1.99 o 
   1  10   6       12.12       11.52      1.28 o 
   2  10   6       90.54       87.12      1.68 o 
   3  10   6       54.65       54.88      1.66 o 
   4  10   6       19.47       20.49      1.33 o 
   5  10   6        1.39        1.37      1.33 o 
  -6  11   6        0.18        2.73      2.50 o 
  -5  11   6       64.78       55.72      2.63 o 
  -4  11   6       18.80       21.90      1.83 o 
  -3  11   6       27.31       25.27      1.82 o 
  -2  11   6       13.33       13.34      1.31 o 
  -1  11   6       28.30       25.98      1.25 o 
   0  11   6        2.22        0.65      0.94 o 
   1  11   6      178.65      177.47      2.76 o 
   2  11   6      106.54      103.36      1.84 o 
   3  11   6       27.32       26.98      2.14 o 
   4  11   6       34.29       35.93      1.59 o 
   5  11   6       30.56       33.97      2.56 o 
  -6  12   6        0.59        2.59      2.28 o 
  -5  12   6        3.15        0.63      2.76 o 
  -4  12   6        1.42       -0.08      1.72 o 
  -3  12   6       21.96       21.21      2.04 o 
  -2  12   6        1.25        1.53      1.28 o 
  -1  12   6      242.90      249.61      3.96 o 
   0  12   6        1.50        3.51      0.99 o 
   1  12   6       68.20       66.09      1.50 o 
   2  12   6        0.00       -0.59      1.15 o 
   3  12   6        4.64        4.18      1.50 o 
   4  12   6      140.75      155.69      2.61 o 
  -5  13   6       20.77       15.29      2.05 o 
  -4  13   6        1.18       -1.43      1.69 o 
  -3  13   6       40.59       33.94      2.26 o 
  -2  13   6       13.37       10.10      1.44 o 
  -1  13   6       18.52       17.19      1.38 o 
   0  13   6      106.49      110.52      2.63 o 
   1  13   6      191.15      203.86      2.94 o 
   2  13   6        0.55        2.10      1.25 o 
   3  13   6       61.47       65.56      2.15 o 
   4  13   6        0.05       -0.62      1.37 o 
  -5  14   6       11.25       14.42      2.53 o 
  -4  14   6        0.04       -0.11      2.53 o 
  -3  14   6      194.96      196.11      4.63 o 
  -2  14   6       72.34       80.08      2.37 o 
  -1  14   6        4.43        3.83      1.33 o 
   0  14   6       14.75       15.51      1.15 o 
   1  14   6      222.14      210.43      3.06 o 
   2  14   6       70.56       81.13      2.67 o 
   3  14   6        3.19        6.87      1.98 o 
   4  14   6       12.02       16.43      1.62 o 
  -4  15   6       21.73       21.45      2.52 o 
  -3  15   6       57.41       57.76      2.53 o 
  -2  15   6       30.20       27.14      2.04 o 
  -1  15   6        0.26       -1.36      1.36 o 
   0  15   6      131.87      131.85      2.17 o 
   1  15   6        1.85       -1.26      1.41 o 
   2  15   6       20.79       15.08      1.79 o 
   3  15   6        1.24        0.94      1.83 o 
  -4  16   6        5.35        5.88      1.95 o 
  -3  16   6      148.70      158.05      4.98 o 
  -2  16   6       93.68      107.09      3.29 o 
  -1  16   6       16.38       20.24      1.65 o 
   0  16   6        4.29        4.83      1.40 o 
   1  16   6       54.61       51.05      2.16 o 
   2  16   6       82.63       82.56      2.80 o 
   3  16   6       48.28       49.04      5.27 o 
  -3  17   6       38.53       36.66      2.44 o 
  -2  17   6       17.60       17.82      2.24 o 
  -1  17   6       25.38       25.98      1.74 o 
   0  17   6        8.01        5.94      2.54 o 
   1  17   6       24.15       28.18      2.12 o 
   2  17   6       24.89       26.03      3.70 o 
  -2  18   6        0.87        4.30      2.00 o 
  -1  18   6        3.39        4.19      1.89 o 
   0  18   6        4.29        7.79      2.29 o 
   1  18   6       55.83       49.39      2.73 o 
  -7   1   7       18.91       22.60      2.62 o 
  -6   1   7       77.47       62.71      1.88 o 
  -5   1   7      110.69      120.78      3.39 o 
  -4   1   7      440.64      409.09      5.40 o 
  -3   1   7       14.37       12.42      0.80 o 
  -2   1   7      168.14      198.28      1.87 o 
  -1   1   7      822.83      894.68      6.32 o 
   0   1   7      193.63      219.48      2.46 o 
   1   1   7        6.08        8.13      0.59 o 
   2   1   7      649.53      680.79      5.25 o 
   3   1   7       50.47       44.69      1.03 o 
   4   1   7        2.51        0.63      0.85 o 
   5   1   7        8.70        9.30      1.07 o 
   6   1   7        4.83        2.94      1.33 o 
  -7   2   7        9.73       13.00      2.56 o 
  -6   2   7      329.09      310.74      4.49 o 
  -5   2   7        1.28        0.41      1.02 o 
  -4   2   7        0.92        1.18      0.86 o 
  -3   2   7      505.26      464.19      5.31 o 
  -2   2   7      989.92     1069.90      8.92 o 
  -1   2   7     6264.36     6636.70     52.23 o 
   0   2   7       79.42       95.08      1.40 o 
   1   2   7       92.34       72.35      1.17 o 
   2   2   7       52.24       44.26      1.03 o 
   3   2   7       19.70       28.43      0.85 o 
   4   2   7       59.65       51.06      1.52 o 
   5   2   7       60.21       48.57      1.57 o 
   6   2   7        7.10        7.75      1.19 o 
  -7   3   7       14.91       16.12      3.14 o 
  -6   3   7       11.89       13.19      1.19 o 
  -5   3   7       98.10      105.49      2.15 o 
  -4   3   7      293.76      274.63      2.99 o 
  -3   3   7       13.96       10.92      0.68 o 
  -2   3   7      273.41      294.98      3.73 o 
  -1   3   7       83.47       91.91      1.59 o 
   0   3   7      117.64      130.76      1.78 o 
   1   3   7       20.83       22.39      0.81 o 
   2   3   7      254.03      282.10      2.50 o 
   3   3   7       45.63       38.17      1.03 o 
   4   3   7       19.49       19.02      1.06 o 
   5   3   7        0.48        1.85      1.08 o 
   6   3   7        6.22        6.22      1.30 o 
  -7   4   7        4.54       11.22      3.08 o 
  -6   4   7        6.14        4.75      1.24 o 
  -5   4   7     1036.06      981.76     10.90 o 
  -4   4   7       76.37       71.77      1.42 o 
  -3   4   7      261.45      269.74      2.76 o 
  -2   4   7       13.00       10.60      0.85 o 
  -1   4   7      340.74      336.87      3.46 o 
   0   4   7      147.66      157.08      1.98 o 
   1   4   7      552.46      557.07      4.91 o 
   2   4   7        8.53        8.71      0.69 o 
   3   4   7      108.55      106.56      1.49 o 
   4   4   7      110.31       89.72      1.96 o 
   5   4   7       18.35       19.24      1.28 o 
   6   4   7        1.80       -0.04      1.47 o 
  -7   5   7       26.41       29.18      2.38 o 
  -6   5   7        9.46       13.77      1.33 o 
  -5   5   7        1.19        2.00      1.13 o 
  -4   5   7        8.67        5.01      0.83 o 
  -3   5   7       60.60       60.39      1.24 o 
  -2   5   7      231.80      249.07      6.71 o 
  -1   5   7      468.06      498.50      7.80 o 
   0   5   7      139.08      138.86      1.70 o 
   1   5   7      196.05      206.93      2.07 o 
   2   5   7       33.79       26.96      0.84 o 
   3   5   7       21.82       19.61      0.86 o 
   4   5   7        3.22        5.34      1.16 o 
   5   5   7       29.37       31.42      1.44 o 
   6   5   7      161.63      146.20      6.79 o 
  -7   6   7       31.36       27.84      2.53 o 
  -6   6   7      220.14      203.55      3.28 o 
  -5   6   7        2.14        0.17      1.36 o 
  -4   6   7       66.70       66.79      1.76 o 
  -3   6   7       24.32       26.57      0.83 o 
  -2   6   7       11.75       11.43      0.80 o 
  -1   6   7        0.06       -0.10      0.73 o 
   0   6   7      417.02      372.05      4.68 o 
   1   6   7       20.22       20.57      0.71 o 
   2   6   7        0.09       -0.69      0.69 o 
   3   6   7        1.32        1.36      0.78 o 
   4   6   7       77.09       64.28      1.68 o 
   5   6   7        0.98        0.92      1.16 o 
  -7   7   7       33.46       31.12      2.76 o 
  -6   7   7       44.68       38.99      2.00 o 
  -5   7   7       14.36       17.33      1.57 o 
  -4   7   7       11.46        8.16      1.39 o 
  -3   7   7       31.72       30.94      1.19 o 
  -2   7   7       95.49      102.11      2.01 o 
  -1   7   7      224.37      224.26      2.66 o 
   0   7   7        5.26        2.89      0.80 o 
   1   7   7       25.52       30.00      0.95 o 
   2   7   7       23.58       24.71      0.85 o 
   3   7   7      120.42      106.36      1.55 o 
   4   7   7       79.80       84.43      1.89 o 
   5   7   7       13.34       20.44      1.36 o 
  -6   8   7       33.57       27.68      1.94 o 
  -5   8   7       77.83       71.04      2.47 o 
  -4   8   7       52.66       47.99      2.21 o 
  -3   8   7        8.17        9.06      1.43 o 
  -2   8   7        2.00        1.59      1.36 o 
  -1   8   7      223.93      225.94      3.67 o 
   0   8   7      413.05      418.96      5.33 o 
   1   8   7      130.52      124.10      1.46 o 
   2   8   7       29.90       22.99      0.87 o 
   3   8   7        0.08        0.13      0.80 o 
   4   8   7        8.57        6.56      1.18 o 
   5   8   7       36.21       38.27      1.99 o 
  -6   9   7       44.85       46.29      2.44 o 
  -5   9   7        4.35        3.48      1.60 o 
  -4   9   7       77.89       81.28      2.65 o 
  -3   9   7       10.71       10.94      1.45 o 
  -2   9   7       13.00       12.46      1.41 o 
  -1   9   7      118.42      106.66      2.09 o 
   0   9   7       24.81       24.58      1.07 o 
   1   9   7       54.22       63.86      1.16 o 
   2   9   7        5.10        3.64      0.90 o 
   3   9   7       38.85       37.65      1.80 o 
   4   9   7       32.36       33.46      1.43 o 
   5   9   7        3.03        2.90      1.31 o 
  -6  10   7       23.21       23.81      2.04 o 
  -5  10   7       13.34       14.95      1.80 o 
  -4  10   7       77.63       75.98      2.53 o 
  -3  10   7        0.03        0.47      1.45 o 
  -2  10   7       19.86       17.66      2.70 o 
  -1  10   7      190.05      204.03      2.86 o 
   0  10   7        3.40        2.45      0.99 o 
   1  10   7      546.76      560.27      4.88 o 
   2  10   7       60.56       65.81      1.46 o 
   3  10   7       26.53       25.90      1.16 o 
   4  10   7       46.84       33.01      1.48 o 
   5  10   7        9.17       13.32      1.53 o 
  -6  11   7       13.43       19.04      2.03 o 
  -5  11   7        0.00       -1.66      1.66 o 
  -4  11   7       88.72       73.72      2.73 o 
  -3  11   7        1.99        1.21      1.70 o 
  -2  11   7        8.02        4.25      1.22 o 
  -1  11   7       83.44       84.76      3.58 o 
   0  11   7       42.82       43.40      1.44 o 
   1  11   7      343.06      325.67      4.85 o 
   2  11   7       39.05       30.47      1.24 o 
   3  11   7        0.05       -1.13      1.18 o 
   4  11   7       41.30       53.10      1.82 o 
  -5  12   7        1.15        0.14      1.78 o 
  -4  12   7        8.31        8.16      1.75 o 
  -3  12   7      114.57      120.46      3.52 o 
  -2  12   7        5.91        5.55      1.82 o 
  -1  12   7       60.99       61.06      2.50 o 
   0  12   7        5.47        4.25      1.02 o 
   1  12   7       37.95       34.18      1.19 o 
   2  12   7        3.97        3.47      1.22 o 
   3  12   7       12.48       13.98      1.25 o 
   4  12   7        2.60        4.59      1.38 o 
  -5  13   7        0.41        1.34      1.98 o 
  -4  13   7        0.94       -0.90      2.59 o 
  -3  13   7        1.06        1.72      3.01 o 
  -2  13   7      156.35      152.45      2.96 o 
  -1  13   7       39.97       39.92      3.27 o 
   0  13   7      101.89       95.62      1.94 o 
   1  13   7       84.87       77.31      2.02 o 
   2  13   7       16.32       16.44      1.62 o 
   3  13   7       57.63       66.30      2.52 o 
   4  13   7       12.52       15.78      1.55 o 
  -5  14   7        4.34        3.28      2.50 o 
  -4  14   7       99.38       95.75      4.01 o 
  -3  14   7        2.42        4.22      2.04 o 
  -2  14   7        8.40       12.72      2.05 o 
  -1  14   7       88.11       91.70      2.36 o 
   0  14   7        7.46        5.48      1.13 o 
   1  14   7        1.31        1.04      2.43 o 
   2  14   7        1.38        2.76      1.65 o 
   3  14   7        0.14        0.16      1.74 o 
  -4  15   7      186.07      167.26      4.52 o 
  -3  15   7      309.50      291.63      9.56 o 
  -2  15   7        9.81        5.68      1.56 o 
  -1  15   7       11.14       12.82      1.54 o 
   0  15   7       13.06       10.91      1.17 o 
   1  15   7       37.77       37.42      1.79 o 
   2  15   7        4.12        2.34      1.82 o 
   3  15   7        3.56        4.14      1.85 o 
  -4  16   7        0.07        1.26      1.89 o 
  -3  16   7        0.76        4.63      2.70 o 
  -2  16   7       61.68       63.21      2.81 o 
  -1  16   7       40.47       44.04      2.24 o 
   0  16   7       62.68       61.49      2.28 o 
   1  16   7        6.81        5.41      1.93 o 
   2  16   7        1.18        5.14      2.06 o 
  -3  17   7       14.71       14.35      3.24 o 
  -2  17   7        0.91        1.22      1.95 o 
  -1  17   7       12.30       13.46      1.66 o 
   0  17   7        1.36        0.54      1.96 o 
   1  17   7       42.17       39.15      1.95 o 
  -2  18   7        4.23        3.61      2.06 o 
  -1  18   7       43.53       48.33      2.66 o 
   0  18   7        3.44        0.54      3.32 o 
  -7   0   8        2.00        2.62      3.24 o 
  -6   0   8       38.41       29.69      3.16 o 
  -5   0   8     1240.25     1217.26     17.53 o 
  -4   0   8      109.44      113.89      2.59 o 
  -3   0   8        4.33        5.30      0.95 o 
  -2   0   8        3.87        2.18      0.83 o 
  -1   0   8        0.65       -0.69      1.16 o 
   0   0   8       17.01       18.28      1.47 o 
   1   0   8      199.09      167.28      2.60 o 
   2   0   8       20.00       17.87      0.98 o 
   3   0   8       34.04       37.51      2.00 o 
   4   0   8       44.85       53.60      2.06 o 
   5   0   8       22.51       24.39      1.62 o 
  -7   1   8       24.63       38.29      2.83 o 
  -6   1   8       40.44       40.16      1.74 o 
  -5   1   8      649.18      638.32      7.17 o 
  -4   1   8      569.86      546.91      6.54 o 
  -3   1   8        0.68        0.43      0.66 o 
  -2   1   8       17.57       11.24      0.61 o 
  -1   1   8      879.81      923.02      8.27 o 
   0   1   8      300.27      323.92      3.37 o 
   1   1   8        7.66        7.15      0.62 o 
   2   1   8      189.29      194.19      2.11 o 
   3   1   8        2.14        1.29      0.71 o 
   4   1   8        0.38        2.11      1.01 o 
   5   1   8        0.20        1.62      1.09 o 
  -7   2   8        3.85        5.53      2.39 o 
  -6   2   8       33.31       32.68      1.74 o 
  -5   2   8        0.74        1.71      1.18 o 
  -4   2   8      147.46      141.10      2.56 o 
  -3   2   8      121.20      120.61      1.75 o 
  -2   2   8       30.57       33.30      1.22 o 
  -1   2   8      410.89      453.43      4.26 o 
   0   2   8       98.60       91.29      1.39 o 
   1   2   8       25.04       26.34      1.08 o 
   2   2   8      274.13      276.29      2.50 o 
   3   2   8       95.59       95.77      1.41 o 
   4   2   8        1.84        1.49      1.01 o 
   5   2   8        1.94        0.99      1.12 o 
  -7   3   8        0.91        5.26      2.44 o 
  -6   3   8      301.59      284.70      4.32 o 
  -5   3   8      424.87      398.74      5.49 o 
  -4   3   8       45.96       44.48      1.30 o 
  -3   3   8      618.75      629.49      6.07 o 
  -2   3   8      103.48      120.45      2.55 o 
  -1   3   8       45.79       42.09      1.04 o 
   0   3   8      293.68      277.48      2.70 o 
   1   3   8       86.39       79.12      1.36 o 
   2   3   8       33.92       30.19      0.87 o 
   3   3   8        4.72        1.58      0.73 o 
   4   3   8        6.62        7.17      1.06 o 
   5   3   8        1.59        2.77      1.21 o 
  -7   4   8        1.76        3.27      1.98 o 
  -6   4   8       15.07       15.35      1.56 o 
  -5   4   8      336.24      317.78      4.16 o 
  -4   4   8       50.89       45.23      1.34 o 
  -3   4   8       27.47       25.53      0.91 o 
  -2   4   8        3.90        2.77      1.07 o 
  -1   4   8      547.07      573.36      6.40 o 
   0   4   8     1902.00     1979.55     16.32 o 
   1   4   8      571.37      561.30      5.01 o 
   2   4   8       15.32       15.89      0.85 o 
   3   4   8       18.56       13.09      0.86 o 
   4   4   8        5.27        3.90      1.18 o 
   5   4   8       38.13       36.37      1.51 o 
  -7   5   8        1.84        2.30      2.55 o 
  -6   5   8       31.62       23.86      1.52 o 
  -5   5   8        2.28        1.51      1.12 o 
  -4   5   8       90.15       87.98      1.64 o 
  -3   5   8       54.36       55.31      1.07 o 
  -2   5   8      526.24      545.61      8.40 o 
  -1   5   8      139.70      147.08      2.18 o 
   0   5   8      414.15      446.95      4.05 o 
   1   5   8      234.92      234.95      2.51 o 
   2   5   8       25.95       21.03      0.83 o 
   3   5   8      546.88      511.71      5.01 o 
   4   5   8        2.12        1.09      1.21 o 
   5   5   8       36.32       34.94      1.50 o 
  -7   6   8       16.06       17.11      2.18 o 
  -6   6   8       42.62       41.22      1.80 o 
  -5   6   8       54.18       42.56      1.83 o 
  -4   6   8       11.09        9.27      1.05 o 
  -3   6   8        4.15        1.67      1.18 o 
  -2   6   8        0.02        0.42      1.07 o 
  -1   6   8      375.19      390.49      4.62 o 
   0   6   8        6.58        8.64      0.85 o 
   1   6   8       44.66       38.90      1.11 o 
   2   6   8       32.12       33.11      0.99 o 
   3   6   8       41.53       41.95      1.44 o 
   4   6   8        0.39        0.87      1.21 o 
   5   6   8        0.08        0.69      1.24 o 
  -7   7   8        0.44       -0.33      1.92 o 
  -6   7   8       19.82       19.22      1.75 o 
  -5   7   8        9.40        8.57      1.58 o 
  -4   7   8      132.46      120.97      2.29 o 
  -3   7   8        7.10        8.48      1.27 o 
  -2   7   8      416.11      438.28      5.55 o 
  -1   7   8        0.49        0.00      1.09 o 
   0   7   8       45.67       47.23      1.40 o 
   1   7   8      100.07       85.86      1.45 o 
   2   7   8      150.87      140.49      1.72 o 
   3   7   8      145.24      149.85      1.84 o 
   4   7   8       54.01       52.30      1.70 o 
   5   7   8      114.92      138.55      2.66 o 
  -6   8   8      125.68      132.15      3.24 o 
  -5   8   8        0.00        0.19      1.47 o 
  -4   8   8      177.24      176.94      2.78 o 
  -3   8   8       36.45       36.23      2.02 o 
  -2   8   8       68.29       74.97      2.65 o 
  -1   8   8      114.37      112.78      2.43 o 
   0   8   8      237.02      227.92      2.83 o 
   1   8   8       71.41       68.50      1.18 o 
   2   8   8      305.95      278.96      2.77 o 
   3   8   8       35.01       28.41      1.14 o 
   4   8   8        0.00        1.28      1.23 o 
   5   8   8       13.48       17.07      1.44 o 
  -6   9   8        4.01        4.18      1.73 o 
  -5   9   8        0.05        0.52      1.57 o 
  -4   9   8      148.27      141.49      3.76 o 
  -3   9   8        0.16       -1.20      1.52 o 
  -2   9   8      514.39      530.18      6.61 o 
  -1   9   8        9.00        5.52      0.83 o 
   0   9   8        5.87        3.73      0.93 o 
   1   9   8      253.60      254.28      2.96 o 
   2   9   8       17.34       10.02      0.96 o 
   3   9   8      230.06      204.64      2.77 o 
   4   9   8       17.68       18.76      1.44 o 
   5   9   8       32.04       35.25      1.69 o 
  -6  10   8        0.49        0.40      1.73 o 
  -5  10   8      133.50      122.30      3.12 o 
  -4  10   8        0.05        1.80      1.54 o 
  -3  10   8       28.28       31.30      2.06 o 
  -2  10   8        8.76        6.74      1.52 o 
  -1  10   8       91.93       85.44      2.21 o 
   0  10   8        7.31        3.46      1.03 o 
   1  10   8      402.54      364.49      3.85 o 
   2  10   8       87.99       76.18      1.93 o 
   3  10   8        5.91        7.03      1.08 o 
   4  10   8        1.56        0.94      1.29 o 
  -6  11   8        1.47       -0.59      3.93 o 
  -5  11   8        0.96       -0.19      1.75 o 
  -4  11   8        0.19        0.83      2.05 o 
  -3  11   8       45.18       46.30      4.86 o 
  -2  11   8       55.92       55.97      2.11 o 
  -1  11   8        2.64        0.06      1.05 o 
   0  11   8       25.72       17.49      1.11 o 
   1  11   8       29.90       20.21      1.03 o 
   2  11   8        3.74        4.69      0.97 o 
   3  11   8       83.83       73.75      2.05 o 
   4  11   8        0.23       -0.66      1.33 o 
  -5  12   8       10.98        9.81      1.98 o 
  -4  12   8        1.79       -0.95      1.95 o 
  -3  12   8      244.09      253.08      8.02 o 
  -2  12   8      400.13      415.96      9.74 o 
  -1  12   8        0.11       -0.64      1.62 o 
   0  12   8      149.01      141.97      2.24 o 
   1  12   8       17.34       17.06      1.28 o 
   2  12   8      110.01      106.79      2.55 o 
   3  12   8        0.98        0.05      1.42 o 
   4  12   8       49.77       54.63      2.10 o 
  -5  13   8       13.76       17.30      2.06 o 
  -4  13   8       25.70       28.17      2.33 o 
  -3  13   8      160.29      174.43      4.30 o 
  -2  13   8       28.93       20.69      1.60 o 
  -1  13   8       22.47       21.09      2.70 o 
   0  13   8       63.81       68.94      1.75 o 
   1  13   8        7.07        7.02      1.65 o 
   2  13   8       67.54       67.16      2.07 o 
   3  13   8       14.09       16.34      2.69 o 
  -5  14   8        0.02       -2.76      6.48 o 
  -4  14   8       73.83       72.61      3.33 o 
  -3  14   8       64.85       71.60      3.30 o 
  -2  14   8       13.05       15.88      2.78 o 
  -1  14   8       70.05       70.56      2.17 o 
   0  14   8       11.70       11.19      2.18 o 
   1  14   8       21.50       20.51      1.75 o 
   2  14   8        6.72        6.31      2.69 o 
   3  14   8       21.03       26.58      2.03 o 
  -4  15   8       18.63       14.03      3.24 o 
  -3  15   8        6.80        7.71      2.93 o 
  -2  15   8       10.70       12.99      3.39 o 
  -1  15   8        5.36        4.81      1.57 o 
   0  15   8      222.27      230.11      4.33 o 
   1  15   8       11.89       11.62      1.59 o 
   2  15   8        1.69        4.71      2.00 o 
  -3  16   8      101.22       91.31      3.14 o 
  -2  16   8       38.71       33.28      2.26 o 
  -1  16   8       11.57       12.25      1.61 o 
   0  16   8        2.63        3.78      2.07 o 
   1  16   8        1.93        0.74      1.58 o 
   2  16   8        0.61        1.14      2.04 o 
  -3  17   8      148.71      136.02      5.09 o 
  -2  17   8        1.29        3.03      2.62 o 
  -1  17   8       34.38       33.36      4.86 o 
   0  17   8        0.51        0.93      2.18 o 
   1  17   8        3.04        3.99      3.32 o 
  -7   1   9       80.10       81.76      3.93 o 
  -6   1   9       14.99       18.88      1.07 o 
  -5   1   9       38.24       35.73      1.36 o 
  -4   1   9      374.03      352.68      4.01 o 
  -3   1   9      334.92      294.58      2.66 o 
  -2   1   9       30.13       32.22      0.99 o 
  -1   1   9       33.50       28.22      1.00 o 
   0   1   9      143.09      161.13      2.08 o 
   1   1   9      171.10      170.60      1.91 o 
   2   1   9     1553.31     1518.99     11.33 o 
   3   1   9        8.39        7.92      0.81 o 
   4   1   9      114.58      113.33      2.07 o 
   5   1   9        6.25        8.60      1.21 o 
  -7   2   9       26.97       29.70      2.72 o 
  -6   2   9       53.47       43.71      1.69 o 
  -5   2   9      206.98      211.57      3.43 o 
  -4   2   9      194.53      181.17      2.86 o 
  -3   2   9       13.05       13.93      0.62 o 
  -2   2   9      144.93      134.53      3.21 o 
  -1   2   9      216.92      190.82      2.29 o 
   0   2   9        2.60        1.47      0.76 o 
   1   2   9      693.51      633.04      5.23 o 
   2   2   9       57.38       51.08      1.20 o 
   3   2   9       99.46       89.51      1.43 o 
   4   2   9      103.34       94.06      1.93 o 
   5   2   9        3.40        5.23      1.20 o 
  -7   3   9        6.22        7.59      3.01 o 
  -6   3   9       28.51       22.38      1.53 o 
  -5   3   9       14.47       17.80      1.98 o 
  -4   3   9      293.13      283.52      3.44 o 
  -3   3   9        0.56        0.28      0.68 o 
  -2   3   9      281.71      304.37     10.33 o 
  -1   3   9        3.02        0.98      0.64 o 
   0   3   9       97.58       84.01      1.42 o 
   1   3   9        0.14        0.08      0.78 o 
   2   3   9       20.19       20.09      0.82 o 
   3   3   9        0.00        0.20      0.75 o 
   4   3   9        0.02       -0.96      1.04 o 
   5   3   9        4.44        5.46      1.73 o 
  -7   4   9        2.49        7.71      3.70 o 
  -6   4   9      194.42      212.08      3.66 o 
  -5   4   9       42.56       40.48      2.47 o 
  -4   4   9      390.21      375.47      4.30 o 
  -3   4   9     1051.52     1021.63     22.30 o 
  -2   4   9      125.30      114.43      3.70 o 
  -1   4   9      169.32      166.25      2.85 o 
   0   4   9      398.84      395.60      3.71 o 
   1   4   9      468.11      450.32      4.18 o 
   2   4   9      519.11      480.49      4.21 o 
   3   4   9       25.88       21.67      0.97 o 
   4   4   9       36.41       36.24      1.48 o 
   5   4   9        1.62        2.12      1.31 o 
  -7   5   9        3.64        4.16      3.86 o 
  -6   5   9       10.50       13.03      1.56 o 
  -5   5   9        6.30        5.38      1.17 o 
  -4   5   9      172.29      162.63      2.56 o 
  -3   5   9     1402.72     1350.08     19.90 o 
  -2   5   9       19.60       23.90      2.00 o 
  -1   5   9      200.93      223.93      3.05 o 
   0   5   9       41.65       42.51      1.34 o 
   1   5   9        9.95        8.79      0.86 o 
   2   5   9      318.15      322.00      3.08 o 
   3   5   9       61.53       66.60      2.02 o 
   4   5   9        4.34        4.12      1.27 o 
   5   5   9        2.46        5.20      1.40 o 
  -7   6   9        1.81        3.92      1.90 o 
  -6   6   9       11.68       15.34      1.66 o 
  -5   6   9       55.85       51.41      1.86 o 
  -4   6   9       10.63        9.35      1.04 o 
  -3   6   9      606.77      606.88     15.96 o 
  -2   6   9      100.20      111.76      2.62 o 
  -1   6   9       38.73       38.00      1.36 o 
   0   6   9       72.34       72.67      1.41 o 
   1   6   9      258.10      239.87      2.63 o 
   2   6   9      243.55      240.96      3.21 o 
   3   6   9       47.79       49.10      1.55 o 
   4   6   9        1.77       -1.25      1.25 o 
   5   6   9       12.12       11.75      1.37 o 
  -6   7   9       19.08       17.44      1.71 o 
  -5   7   9        0.14       -0.18      1.47 o 
  -4   7   9       10.83        6.54      1.83 o 
  -3   7   9        9.99       10.47      1.47 o 
  -2   7   9       42.96       44.32      2.02 o 
  -1   7   9        4.68        4.55      0.86 o 
   0   7   9       53.55       58.22      1.83 o 
   1   7   9      157.44      170.77      1.99 o 
   2   7   9      403.57      360.17      3.37 o 
   3   7   9       21.40       21.93      1.10 o 
   4   7   9        7.35        4.94      1.27 o 
   5   7   9        1.50        2.57      1.37 o 
  -6   8   9        6.01        7.99      1.73 o 
  -5   8   9        0.13        0.80      1.55 o 
  -4   8   9       23.83       24.57      2.37 o 
  -3   8   9      501.15      517.97     13.26 o 
  -2   8   9      206.97      219.91      5.86 o 
  -1   8   9       16.04       10.47      0.96 o 
   0   8   9      137.85      123.61      1.99 o 
   1   8   9        0.02       -0.52      0.71 o 
   2   8   9      427.51      384.26      4.06 o 
   3   8   9        0.44        0.70      1.03 o 
   4   8   9       85.77       96.26      2.20 o 
  -6   9   9        1.07        2.64      1.71 o 
  -5   9   9        2.99        3.78      1.64 o 
  -4   9   9        6.85        6.41      1.58 o 
  -3   9   9       33.16       27.49      1.84 o 
  -2   9   9      750.71      804.95      9.70 o 
  -1   9   9      259.27      248.29      5.01 o 
   0   9   9      630.03      624.97      7.37 o 
   1   9   9      163.11      138.72      1.65 o 
   2   9   9        0.05        0.48      0.93 o 
   3   9   9       28.65       26.57      1.55 o 
   4   9   9       75.21       74.05      2.11 o 
  -6  10   9       40.58       46.68      2.55 o 
  -5  10   9        1.63        0.83      1.71 o 
  -4  10   9       15.04       11.35      1.64 o 
  -3  10   9       90.24       94.91      4.16 o 
  -2  10   9      201.91      207.33     12.18 o 
  -1  10   9      338.94      352.16      6.40 o 
   0  10   9       33.70       31.03      1.23 o 
   1  10   9      132.52      130.94      1.93 o 
   2  10   9       34.99       34.50      1.18 o 
   3  10   9       47.85       51.34      1.93 o 
   4  10   9       37.24       33.23      2.12 o 
  -6  11   9       14.14       11.72      2.93 o 
  -5  11   9        5.81        6.03      2.84 o 
  -4  11   9       78.10       77.60      4.01 o 
  -3  11   9       95.41       96.94      4.16 o 
  -2  11   9       96.70      100.56      2.41 o 
  -1  11   9       27.65       29.54      1.96 o 
   0  11   9       77.71       65.12      2.04 o 
   1  11   9       54.06       51.79      1.99 o 
   2  11   9        8.08        6.51      1.01 o 
   3  11   9      116.56      111.52      2.27 o 
   4  11   9       21.69       28.38      1.59 o 
  -5  12   9       19.80       23.36      3.33 o 
  -4  12   9       10.29        7.86      2.00 o 
  -3  12   9       69.94       77.49      3.20 o 
  -2  12   9        3.76        1.49      1.69 o 
  -1  12   9      141.30      144.18      3.70 o 
   0  12   9       16.01       14.64      1.16 o 
   1  12   9       73.98       66.66      2.40 o 
   2  12   9        2.77        2.19      1.15 o 
   3  12   9       14.26       18.09      1.61 o 
  -5  13   9       21.02       22.98      3.08 o 
  -4  13   9        1.83       -1.23      2.62 o 
  -3  13   9        8.06        0.46      2.62 o 
  -2  13   9      577.83      628.45     13.26 o 
  -1  13   9       15.26       18.64      2.16 o 
   0  13   9       21.72       18.85      1.22 o 
   1  13   9        0.61       -0.51      1.41 o 
   2  13   9        2.89        4.59      1.65 o 
   3  13   9       92.26       89.50      2.98 o 
  -4  14   9        8.51       10.02      2.93 o 
  -3  14   9       12.39        8.02      2.93 o 
  -2  14   9       68.40       72.02      4.32 o 
  -1  14   9       70.12       66.28      2.94 o 
   0  14   9      112.23      117.05      2.23 o 
   1  14   9       38.16       33.83      1.81 o 
   2  14   9       34.71       40.33      1.94 o 
   3  14   9        0.02       -1.85      2.78 o 
  -4  15   9       19.02       18.35      3.39 o 
  -3  15   9       28.52       24.37      3.24 o 
  -2  15   9        0.00       -2.78      2.78 o 
  -1  15   9       61.43       66.93      2.31 o 
   0  15   9        2.30        2.47      1.45 o 
   1  15   9        0.92        2.71      1.55 o 
   2  15   9       17.91       15.88      1.82 o 
  -3  16   9        0.14       -1.08      2.93 o 
  -2  16   9        0.96        0.88      3.16 o 
  -1  16   9       40.17       41.33      1.91 o 
   0  16   9        2.50        3.88      4.09 o 
   1  16   9       34.22       34.31      1.93 o 
  -2  17   9       12.73       15.26      2.15 o 
  -1  17   9        0.79        0.54      1.82 o 
   0  17   9       40.94       40.60      2.62 o 
  -7   0  10       47.89       66.47      5.40 o 
  -6   0  10       16.51       13.29      4.55 o 
  -5   0  10        9.76        7.88      1.51 o 
  -4   0  10      943.88      954.46     13.93 o 
  -3   0  10       36.85       34.89      5.55 o 
  -2   0  10       37.74       46.44      1.74 o 
  -1   0  10      249.76      258.94      4.02 o 
   0   0  10      222.46      216.45      4.78 o 
   1   0  10     3604.62     3435.86     38.74 o 
   2   0  10       49.17       50.01      2.79 o 
   3   0  10        0.03        2.20      1.15 o 
   4   0  10       22.67       21.84      2.04 o 
   5   0  10       20.99       22.31      2.54 o 
  -7   1  10       14.79       20.58      4.24 o 
  -6   1  10        0.09        0.28      1.03 o 
  -5   1  10       18.12       14.23      1.09 o 
  -4   1  10      114.22      115.00      2.04 o 
  -3   1  10      602.49      593.30      7.25 o 
  -2   1  10       83.81       75.86      1.94 o 
  -1   1  10       38.94       32.15      1.28 o 
   0   1  10        2.05        3.27      1.20 o 
   1   1  10       19.70       19.69      0.99 o 
   2   1  10      161.82      146.41      1.77 o 
   3   1  10       16.98       17.58      0.89 o 
   4   1  10       20.18       23.70      1.23 o 
   5   1  10        0.03       -1.65      1.65 o 
  -7   2  10       17.50       24.98      3.86 o 
  -6   2  10       87.86       90.02      1.95 o 
  -5   2  10       14.41       14.71      1.08 o 
  -4   2  10      404.46      381.39      3.85 o 
  -3   2  10      178.55      169.72      4.05 o 
  -2   2  10       41.31       42.02      1.38 o 
  -1   2  10       18.79       18.77      1.07 o 
   0   2  10        1.84        0.48      0.85 o 
   1   2  10      327.96      305.33      2.95 o 
   2   2  10       19.25       16.94      0.86 o 
   3   2  10      155.47      154.86      2.10 o 
   4   2  10        3.06        2.25      1.12 o 
   5   2  10       36.57       36.79      1.62 o 
  -7   3  10       26.94       45.80      4.32 o 
  -6   3  10        2.76        3.80      2.07 o 
  -5   3  10        1.99        3.76      1.27 o 
  -4   3  10      181.67      169.53      5.26 o 
  -3   3  10      359.14      363.80      6.94 o 
  -2   3  10       25.72       19.80      1.11 o 
  -1   3  10       12.03        8.20      0.75 o 
   0   3  10       13.46       14.79      1.06 o 
   1   3  10       76.22       73.23      1.76 o 
   2   3  10     1554.24     1500.08     11.90 o 
   3   3  10       23.64       23.26      0.94 o 
   4   3  10       17.63       16.66      1.24 o 
   5   3  10        6.32        7.20      1.43 o 
  -7   4  10        0.05        8.17      3.70 o 
  -6   4  10        0.00        0.55      1.61 o 
  -5   4  10        0.46        0.58      1.24 o 
  -4   4  10      537.34      528.66      6.88 o 
  -3   4  10       27.95       24.39      2.16 o 
  -2   4  10       15.18        8.79      2.00 o 
  -1   4  10      249.80      229.33      2.68 o 
   0   4  10      266.14      265.21      2.75 o 
   1   4  10      125.35      112.02      1.94 o 
   2   4  10       67.54       64.25      1.45 o 
   3   4  10       20.17       21.88      1.10 o 
   4   4  10        6.97        5.29      1.31 o 
   5   4  10        9.52       12.26      1.76 o 
  -7   5  10      130.28      156.53      7.25 o 
  -6   5  10       70.42       74.44      2.78 o 
  -5   5  10      134.28      125.55      3.34 o 
  -4   5  10      175.43      172.94      3.03 o 
  -3   5  10      192.27      193.70      5.09 o 
  -2   5  10      636.77      629.22     12.65 o 
  -1   5  10       99.41       93.52      1.64 o 
   0   5  10       41.33       45.90      1.35 o 
   1   5  10      116.04      111.56      1.75 o 
   2   5  10       10.23       11.27      0.94 o 
   3   5  10      211.48      200.37      4.75 o 
   4   5  10       27.30       26.80      1.54 o 
   5   5  10       35.90       41.44      1.89 o 
  -6   6  10       28.25       26.89      2.23 o 
  -5   6  10       57.04       51.80      2.22 o 
  -4   6  10      775.82      741.28      9.69 o 
  -3   6  10        5.88        4.63      2.16 o 
  -2   6  10       70.62       70.32      3.24 o 
  -1   6  10       28.94       23.30      1.23 o 
   0   6  10        9.43       13.34      0.96 o 
   1   6  10      951.68      909.82      7.90 o 
   2   6  10        1.80       -0.18      0.91 o 
   3   6  10        5.01        3.10      1.05 o 
   4   6  10        1.08        2.40      1.36 o 
  -6   7  10        2.28       -1.00      1.67 o 
  -5   7  10      137.40      132.68      3.10 o 
  -4   7  10      134.58      135.20      3.00 o 
  -3   7  10      141.79      139.39      6.94 o 
  -1   7  10     1168.69     1170.62     14.67 o 
   0   7  10      115.92      118.16      1.80 o 
   1   7  10        0.06        0.41      0.85 o 
   2   7  10      154.84      145.93      1.99 o 
   3   7  10      115.70      114.16      1.96 o 
   4   7  10       27.72       27.68      1.52 o 
  -6   8  10        0.35       -1.66      1.66 o 
  -5   8  10       21.33       17.26      1.75 o 
  -4   8  10       52.21       46.68      2.51 o 
  -3   8  10      209.45      210.51      6.48 o 
  -2   8  10        1.03        3.55      1.41 o 
  -1   8  10      428.01      419.39      5.05 o 
   0   8  10      240.81      258.53      4.20 o 
   1   8  10       89.01       75.43      1.31 o 
   2   8  10       27.17       28.67      1.11 o 
   3   8  10       70.46       75.42      1.86 o 
   4   8  10        0.96        1.41      1.33 o 
  -6   9  10       31.10       32.78      2.11 o 
  -5   9  10       25.80       25.30      1.94 o 
  -4   9  10       74.86       77.81      3.62 o 
  -3   9  10       68.92       76.86      3.55 o 
  -2   9  10     1799.99     1918.11     36.24 o 
  -1   9  10      124.23      122.06      2.17 o 
   0   9  10        9.26        8.17      1.25 o 
   1   9  10       19.54       21.56      0.91 o 
   2   9  10       18.97       21.95      1.10 o 
   3   9  10      242.78      241.22      3.19 o 
   4   9  10       18.09       22.93      1.53 o 
  -6  10  10        3.62        1.70      2.16 o 
  -5  10  10        1.29       -0.81      1.70 o 
  -4  10  10       50.84       47.55      4.63 o 
  -3  10  10      267.72      276.50     12.65 o 
  -2  10  10       39.58       41.23      2.17 o 
  -1  10  10        0.61        0.23      2.08 o 
   0  10  10      154.81      158.39      3.02 o 
   1  10  10       49.66       47.42      1.52 o 
   2  10  10        0.46        2.09      1.00 o 
   3  10  10       90.22       93.39      2.15 o 
   4  10  10        1.86        4.01      1.67 o 
  -5  11  10       11.95        8.31      3.93 o 
  -4  11  10        0.40        0.00      2.47 o 
  -3  11  10       60.65       67.39      3.86 o 
  -2  11  10      173.14      188.08      3.81 o 
  -1  11  10      248.51      266.47      7.48 o 
   0  11  10        0.08       -0.70      1.34 o 
   1  11  10      106.23      113.77      2.02 o 
   2  11  10       80.16       77.23      1.67 o 
   3  11  10        6.61        8.57      1.40 o 
  -5  12  10      111.77      125.23      5.09 o 
  -4  12  10       14.23       12.65      2.78 o 
  -3  12  10      208.99      211.13      6.17 o 
  -2  12  10        3.76        1.84      2.24 o 
  -1  12  10      133.07      139.54      5.47 o 
   0  12  10      342.88      351.31      4.70 o 
   1  12  10       23.26       24.70      1.82 o 
   2  12  10       92.55       89.00      2.52 o 
   3  12  10        0.50        1.97      1.90 o 
  -5  13  10       66.52       70.63      4.63 o 
  -4  13  10       28.00       28.99      3.24 o 
  -3  13  10       65.10       72.33      4.47 o 
  -2  13  10      127.43      134.33      5.09 o 
  -1  13  10      134.59      149.88      3.76 o 
   0  13  10        1.98        2.31      1.31 o 
   1  13  10        0.74       -1.44      1.47 o 
   2  13  10       19.90       21.56      1.80 o 
   3  13  10       66.06       68.06      3.22 o 
  -4  14  10        6.68        6.94      2.93 o 
  -3  14  10       60.14       57.37      4.16 o 
  -2  14  10        9.61       10.80      2.93 o 
  -1  14  10        5.06        5.39      1.49 o 
   0  14  10        5.39        6.33      2.03 o 
   1  14  10       24.20       28.53      1.81 o 
   2  14  10       44.68       42.92      2.03 o 
  -3  15  10        1.25       -1.54      3.08 o 
  -2  15  10       14.31       12.65      3.08 o 
  -1  15  10       10.87        8.31      1.54 o 
   0  15  10        0.73        3.39      2.18 o 
   1  15  10       31.11       27.11      1.84 o 
  -3  16  10        0.64       -2.93      2.93 o 
  -2  16  10        0.30       -0.94      1.96 o 
  -1  16  10       88.26       99.19      3.37 o 
   0  16  10        2.04        2.61      3.47 o 
  -7   1  11       15.71       22.82      3.86 o 
  -6   1  11       75.65       77.90      1.89 o 
  -5   1  11       61.11       58.74      1.73 o 
  -4   1  11       69.29       65.64      1.77 o 
  -3   1  11     1360.97     1354.26     15.78 o 
  -2   1  11       35.66       30.66      2.28 o 
  -1   1  11      365.77      330.95      4.98 o 
   0   1  11      475.09      445.79      4.64 o 
   1   1  11      777.39      755.30      6.42 o 
   2   1  11       44.41       44.74      1.68 o 
   3   1  11      174.38      177.41      2.46 o 
   4   1  11       31.76       32.94      1.72 o 
  -7   2  11        0.00        2.16      3.39 o 
  -6   2  11      146.62      145.93      2.64 o 
  -5   2  11        1.62        1.29      1.47 o 
  -4   2  11     1022.26     1002.09     11.69 o 
  -3   2  11        3.92        1.29      1.16 o 
  -2   2  11       73.03       72.59      2.57 o 
  -1   2  11      378.11      385.35      4.64 o 
   0   2  11      456.30      473.61      4.87 o 
   1   2  11      591.12      578.50      5.07 o 
   2   2  11        0.00       -0.15      0.78 o 
   3   2  11        9.69        9.13      0.98 o 
   4   2  11       91.13       98.69      2.29 o 
  -7   3  11        0.64        0.31      3.55 o 
  -6   3  11        0.54        0.02      1.25 o 
  -5   3  11       25.14       27.28      1.64 o 
  -4   3  11       63.42       71.50      3.40 o 
  -3   3  11       48.33       50.55      1.80 o 
  -2   3  11       46.71       42.12      2.07 o 
  -1   3  11      128.29      126.09      1.91 o 
   0   3  11        1.75       -0.11      0.92 o 
   1   3  11       20.41       15.73      1.11 o 
   2   3  11      145.49      146.43      1.95 o 
   3   3  11       13.69       11.23      1.14 o 
   4   3  11        1.25        0.56      1.35 o 
  -6   4  11       14.64       11.93      1.84 o 
  -5   4  11       45.66       43.79      3.39 o 
  -4   4  11      293.42      286.54      6.63 o 
  -3   4  11       15.42       14.48      1.67 o 
  -2   4  11       13.93       11.02      1.54 o 
  -1   4  11       31.48       34.08      1.16 o 
   0   4  11     1087.34     1024.24      8.76 o 
   1   4  11      198.17      194.21      2.35 o 
   2   4  11       70.17       65.50      1.53 o 
   3   4  11        0.01        0.99      1.07 o 
   4   4  11       31.98       33.25      1.60 o 
  -6   5  11        0.04        0.05      1.84 o 
  -5   5  11        8.94        6.14      1.73 o 
  -4   5  11       31.04       25.45      2.47 o 
  -3   5  11     1592.44     1509.20     28.53 o 
  -2   5  11        9.60       10.18      1.47 o 
  -1   5  11      668.42      646.60      7.38 o 
   0   5  11      494.78      477.88      5.65 o 
   1   5  11       97.99       94.96      1.72 o 
   2   5  11       49.10       54.21      1.38 o 
   3   5  11        7.15        8.78      1.16 o 
   4   5  11        0.12       -1.15      1.39 o 
  -6   6  11       10.00       10.74      3.93 o 
  -5   6  11       53.78       60.97      2.96 o 
  -4   6  11       18.48       14.50      2.16 o 
  -3   6  11        1.16       -2.00      2.00 o 
  -1   6  11      897.07      854.26      8.73 o 
   0   6  11      479.07      454.86      4.41 o 
   1   6  11       57.08       53.85      1.52 o 
   2   6  11       20.28       20.01      1.06 o 
   3   6  11      198.06      178.75      3.70 o 
   4   6  11       22.86       24.63      1.94 o 
  -6   7  11        7.43       15.72      4.16 o 
  -5   7  11       22.82       22.48      3.92 o 
  -4   7  11      136.60      135.87      4.47 o 
  -3   7  11       88.15       83.28      3.70 o 
  -2   7  11       83.24       78.65      3.70 o 
  -1   7  11       79.28       74.97      1.87 o 
   0   7  11       22.64       23.71      1.51 o 
   1   7  11      329.00      313.07      3.32 o 
   2   7  11       18.80       18.08      1.22 o 
   3   7  11       41.47       51.86      1.80 o 
   4   7  11        7.58        7.45      1.38 o 
  -6   8  11        9.97       14.29      2.67 o 
  -5   8  11      339.57      336.02      5.37 o 
  -4   8  11        1.26        1.37      1.58 o 
  -3   8  11      477.63      449.24      9.72 o 
  -2   8  11      227.04      208.66      5.71 o 
  -1   8  11      170.56      169.33      2.65 o 
   0   8  11      129.37      123.37      1.89 o 
   1   8  11       34.54       33.80      1.16 o 
   2   8  11        1.07       -0.56      0.99 o 
   3   8  11       12.84       13.01      1.38 o 
   4   8  11        0.01       -0.83      1.38 o 
  -6   9  11        0.09       -0.55      3.93 o 
  -5   9  11       19.71       17.44      3.47 o 
  -4   9  11       41.72       49.35      3.70 o 
  -2   9  11      334.34      340.83      8.02 o 
  -1   9  11       90.07       95.12      2.89 o 
   0   9  11       11.54       15.92      1.24 o 
   1   9  11      161.49      154.93      1.96 o 
   2   9  11       93.35       93.53      1.77 o 
   3   9  11       14.72       10.64      1.39 o 
  -5  10  11      143.92      137.10      4.94 o 
  -4  10  11       64.11       68.47      4.01 o 
  -3  10  11       13.64       11.41      2.78 o 
  -2  10  11        0.26        0.55      1.69 o 
  -1  10  11       48.21       49.96      2.61 o 
   0  10  11       78.93       76.15      2.20 o 
   1  10  11       52.81       57.63      1.87 o 
   2  10  11        0.18        0.62      1.13 o 
   3  10  11        0.67        3.07      1.85 o 
  -5  11  11        3.67        6.48      2.78 o 
  -4  11  11       33.58       39.02      3.24 o 
  -3  11  11        4.12        2.16      2.62 o 
  -2  11  11       44.66       43.40      2.34 o 
  -1  11  11       20.54       15.43      1.96 o 
   0  11  11       11.51       11.22      1.53 o 
   1  11  11      139.39      135.84      2.48 o 
   2  11  11        3.25        0.74      1.38 o 
   3  11  11        2.02        2.67      2.27 o 
  -5  12  11       37.15       41.18      3.39 o 
  -4  12  11        9.01       10.64      2.93 o 
  -3  12  11       49.78       48.73      3.86 o 
  -1  12  11      132.29      142.45      5.01 o 
   0  12  11       54.95       57.60      2.63 o 
   1  12  11       46.70       42.42      1.71 o 
   2  12  11        2.84        1.29      1.62 o 
  -4  13  11       79.38       79.27      4.47 o 
  -3  13  11       38.18       46.11      3.70 o 
  -1  13  11       29.41       30.94      2.29 o 
   0  13  11       47.14       52.33      3.11 o 
   1  13  11        7.53        9.27      1.39 o 
   2  13  11        7.33        8.65      1.71 o 
  -4  14  11       23.60       25.60      3.39 o 
  -3  14  11       10.02       13.73      3.08 o 
  -2  14  11       58.53       64.93      4.32 o 
  -1  14  11       10.36       10.85      1.66 o 
   0  14  11       63.15       68.43      2.33 o 
   1  14  11       15.83       15.75      1.50 o 
  -3  15  11       17.11       16.04      3.24 o 
  -2  15  11       46.47       47.65      3.86 o 
  -1  15  11        8.47       10.02      2.00 o 
   0  15  11       56.70       62.91      5.55 o 
   1  15  11       10.34       10.26      1.74 o 
  -2  16  11        3.26        0.93      2.62 o 
  -1  16  11        7.41        8.18      2.04 o 
  -6   0  12       18.98       22.14      4.78 o 
  -5   0  12       12.57       11.60      1.74 o 
  -4   0  12      209.44      203.88      5.24 o 
  -3   0  12        0.00        4.40      1.47 o 
  -2   0  12       32.89       39.95      2.33 o 
  -1   0  12       19.51       23.44      2.31 o 
   0   0  12     1491.59     1418.39     16.39 o 
   1   0  12       74.16       67.84      2.16 o 
   2   0  12       84.05       81.54      2.28 o 
   3   0  12       63.04       62.55      5.94 o 
   4   0  12        0.22        0.46      2.47 o 
  -6   1  12        6.25        6.55      1.69 o 
  -5   1  12       16.01       15.15      1.23 o 
  -4   1  12        5.89        2.15      1.47 o 
  -3   1  12      155.69      135.44      2.71 o 
  -2   1  12       25.50       27.94      1.69 o 
  -1   1  12       64.65       64.39      2.12 o 
   0   1  12      146.02      129.82      2.11 o 
   1   1  12      791.71      790.18      6.75 o 
   2   1  12       55.27       56.59      1.49 o 
   3   1  12      187.54      186.40      3.36 o 
   4   1  12        1.54        4.86      1.85 o 
  -6   2  12        1.64        1.19      2.08 o 
  -5   2  12      128.57      129.64      2.64 o 
  -4   2  12       29.69       25.33      1.64 o 
  -3   2  12        0.05       -1.85      1.85 o 
  -2   2  12       43.52       45.84      1.51 o 
  -1   2  12       53.78       46.80      3.38 o 
   0   2  12       13.17       14.32      1.10 o 
   1   2  12       10.04        9.16      1.02 o 
   2   2  12       12.84       12.95      1.11 o 
   3   2  12        6.27        5.68      2.25 o 
   4   2  12       72.92       79.78      3.00 o 
  -6   3  12       17.02       17.41      1.52 o 
  -5   3  12       19.13       18.71      1.49 o 
  -4   3  12        0.01       -1.36      1.36 o 
  -3   3  12      139.56      130.87      3.05 o 
  -2   3  12       30.37       23.91      1.74 o 
  -1   3  12      373.43      309.28      3.98 o 
   0   3  12      581.03      539.84      6.83 o 
   1   3  12      175.72      166.48      2.30 o 
   2   3  12       76.99       70.86      1.85 o 
   3   3  12       26.60       24.78      1.47 o 
   4   3  12       23.13       25.76      1.61 o 
  -6   4  12       30.31       31.57      3.28 o 
  -5   4  12        8.22       10.41      1.91 o 
  -4   4  12      158.64      158.20      3.38 o 
  -3   4  12        8.64        4.02      1.47 o 
  -2   4  12        4.15        3.93      1.53 o 
  -1   4  12      169.24      175.98      2.72 o 
   0   4  12        1.08       -0.96      0.96 o 
   1   4  12        2.58       -0.25      0.98 o 
   2   4  12       17.87       21.07      1.08 o 
   3   4  12        0.96        1.07      1.29 o 
   4   4  12        0.03        1.11      1.45 o 
  -6   5  12        6.94        7.84      1.45 o 
  -5   5  12       21.04       20.55      2.08 o 
  -4   5  12      493.34      464.05      9.87 o 
  -3   5  12      132.77      108.31      3.78 o 
  -2   5  12      119.52      100.15      2.78 o 
  -1   5  12       76.27       58.22      1.67 o 
   0   5  12      123.51      125.38      1.87 o 
   1   5  12      422.26      426.85      4.19 o 
   2   5  12       42.57       43.38      1.54 o 
   3   5  12        3.17        5.33      1.36 o 
   4   5  12       48.69       50.67      2.01 o 
  -6   6  12        2.14        3.89      2.16 o 
  -5   6  12       26.38       24.16      2.19 o 
  -4   6  12      115.38      102.40      4.01 o 
  -3   6  12        6.46        5.71      2.16 o 
  -2   6  12        1.93       -0.10      1.47 o 
  -1   6  12        3.64        1.44      0.97 o 
   0   6  12        1.04        4.14      0.94 o 
   1   6  12       26.96       23.65      1.18 o 
   2   6  12        1.15        1.35      1.02 o 
   3   6  12        2.68        1.01      1.54 o 
   4   6  12        5.89        4.86      1.53 o 
  -6   7  12        8.60        8.20      5.47 o 
  -5   7  12       12.93        8.17      2.47 o 
  -4   7  12       73.80       70.63      3.55 o 
  -3   7  12       37.75       33.47      2.78 o 
  -2   7  12        0.06       -2.16      2.16 o 
  -1   7  12       31.99       27.74      1.24 o 
   0   7  12        0.29       -0.42      1.10 o 
   1   7  12       11.59       12.44      1.00 o 
   2   7  12       73.35       71.07      1.88 o 
   3   7  12       18.28       20.45      1.43 o 
  -6   8  12        1.65        1.55      2.16 o 
  -5   8  12       95.38      102.09      4.32 o 
  -4   8  12       10.55        8.79      2.31 o 
  -3   8  12       14.27       11.87      2.62 o 
  -1   8  12        2.39       -0.65      1.36 o 
   0   8  12      480.36      479.62      5.52 o 
   1   8  12        8.09        8.57      1.00 o 
   2   8  12        0.75       -0.04      1.09 o 
   3   8  12        4.60        6.21      1.48 o 
  -5   9  12        2.98        0.77      2.62 o 
  -4   9  12      167.80      169.64      5.24 o 
  -3   9  12      137.54      118.44      4.47 o 
  -2   9  12       35.91       36.40      3.08 o 
  -1   9  12        2.82       -1.23      1.69 o 
   0   9  12       38.85       34.99      1.43 o 
   1   9  12       41.18       41.23      1.55 o 
   2   9  12       19.82       15.46      1.21 o 
   3   9  12       66.51       84.29      2.18 o 
  -5  10  12       27.65       18.81      2.93 o 
  -4  10  12        1.37        0.46      2.47 o 
  -3  10  12       16.18       12.03      2.78 o 
  -2  10  12        3.12        4.16      2.62 o 
  -1  10  12        2.18        0.97      1.80 o 
   0  10  12        4.19        5.18      1.21 o 
   1  10  12        5.80        5.87      1.31 o 
   2  10  12       15.08       13.43      1.41 o 
   3  10  12        0.84        1.17      1.62 o 
  -5  11  12        3.50        7.71      2.93 o 
  -4  11  12       38.03       41.49      3.24 o 
  -3  11  12        0.09       -2.47      2.47 o 
  -2  11  12      130.40      136.48      5.09 o 
  -1  11  12        0.34       -0.23      2.08 o 
   0  11  12        1.90        1.37      1.24 o 
   1  11  12      136.84      140.29      2.57 o 
   2  11  12        1.45        0.37      1.58 o 
  -4  12  12        9.29        7.40      2.78 o 
  -3  12  12       34.97       31.00      3.24 o 
  -2  12  12       29.83       33.77      3.39 o 
  -1  12  12      104.06      118.09      3.43 o 
   0  12  12       19.02       15.20      1.54 o 
   1  12  12        0.10       -1.10      1.36 o 
   2  12  12       95.02      103.30      2.85 o 
  -4  13  12        0.08       -1.39      2.93 o 
  -3  13  12       30.09       33.00      3.39 o 
  -2  13  12        1.60        1.54      2.93 o 
  -1  13  12      134.35      147.22      5.01 o 
   0  13  12       19.14       23.81      1.72 o 
   1  13  12        5.75        4.74      1.41 o 
  -3  14  12        1.30        5.86      3.24 o 
  -2  14  12       30.82       31.46      3.55 o 
  -1  14  12       79.04       77.79      3.39 o 
   0  14  12       50.81       53.07      2.84 o 
   1  14  12       16.42       19.12      1.61 o 
  -2  15  12       38.31       40.10      3.70 o 
  -1  15  12        1.83        1.97      2.00 o 
   0  15  12        0.78        3.47      2.29 o 
  -6   1  13       11.59       15.22      1.64 o 
  -5   1  13        3.98        2.16      1.53 o 
  -4   1  13        3.62        1.85      1.53 o 
  -3   1  13       76.62       63.11      3.39 o 
  -2   1  13       67.32       54.16      2.44 o 
  -1   1  13       73.36       55.71      1.74 o 
   0   1  13       29.53       35.55      1.29 o 
   1   1  13       31.01       33.38      1.19 o 
   2   1  13       96.47       95.77      1.86 o 
   3   1  13       56.45       64.31      2.73 o 
   4   1  13       34.83       34.64      2.29 o 
  -6   2  13        3.01        2.50      1.39 o 
  -5   2  13       17.17       20.61      1.69 o 
  -4   2  13        1.86        0.39      1.53 o 
  -3   2  13       37.53       24.70      1.85 o 
  -2   2  13       88.34       60.42      2.50 o 
  -1   2  13      190.01      137.49      2.42 o 
   0   2  13      535.17      528.63      5.47 o 
   1   2  13       31.66       30.51      1.20 o 
   2   2  13       15.03       14.16      1.17 o 
   3   2  13       20.01       21.75      1.96 o 
   4   2  13      107.74      113.17      3.43 o 
  -6   3  13        0.29       -0.96      1.43 o 
  -5   3  13        0.53        1.32      1.58 o 
  -4   3  13        0.29       -0.54      1.53 o 
  -3   3  13       11.73        6.81      1.64 o 
  -2   3  13       16.13       11.19      3.47 o 
  -1   3  13        4.66        4.86      1.06 o 
   0   3  13       67.92       65.97      2.63 o 
   1   3  13      422.17      425.86      4.33 o 
   2   3  13        7.83        7.08      1.12 o 
   3   3  13       20.02       18.06      1.96 o 
   4   3  13        0.24       -1.91      1.91 o 
  -6   4  13        3.28        5.79      2.24 o 
  -5   4  13       31.12       29.01      1.80 o 
  -4   4  13       44.23       34.31      1.91 o 
  -3   4  13        2.33        2.93      1.53 o 
  -2   4  13        0.05       -0.85      1.64 o 
  -1   4  13       20.97       14.28      1.14 o 
   0   4  13      161.49      152.27      2.35 o 
   1   4  13       46.30       39.91      2.05 o 
   2   4  13       89.05       87.00      1.73 o 
   3   4  13        1.28        1.84      1.36 o 
  -6   5  13        4.46       -1.49      2.24 o 
  -5   5  13       21.84       21.09      1.85 o 
  -4   5  13       50.67       49.20      2.40 o 
  -3   5  13       10.86       12.71      1.93 o 
  -2   5  13       11.38        9.01      1.64 o 
  -1   5  13        0.03       -0.97      0.97 o 
   0   5  13        0.65        0.08      1.02 o 
   1   5  13       44.58       40.03      1.37 o 
   2   5  13      264.82      272.56      3.76 o 
   3   5  13       35.57       38.52      1.69 o 
  -6   6  13        2.26        0.10      1.56 o 
  -5   6  13      140.26      129.39      4.63 o 
  -4   6  13        3.77        6.01      2.47 o 
  -3   6  13        7.89        8.33      1.64 o 
  -2   6  13        0.00       -1.31      2.31 o 
  -1   6  13        3.95        1.81      1.69 o 
   0   6  13        0.00        0.27      1.16 o 
   1   6  13        3.66        5.81      1.06 o 
   2   6  13        0.07        0.09      1.07 o 
   3   6  13        2.33        1.53      1.45 o 
  -6   7  13        2.05        0.46      2.47 o 
  -5   7  13       12.44        9.25      2.62 o 
  -4   7  13       16.75       16.81      2.78 o 
  -2   7  13        9.60        8.34      1.74 o 
  -1   7  13      213.87      205.73      5.86 o 
   0   7  13        0.03       -0.98      1.21 o 
   1   7  13        5.24        7.64      1.13 o 
   2   7  13       13.03       12.21      1.07 o 
   3   7  13        0.46        0.17      1.31 o 
  -5   8  13        7.42        9.56      2.62 o 
  -4   8  13        1.26       -0.62      2.62 o 
  -3   8  13      110.43      114.74      4.47 o 
  -2   8  13        1.42        0.86      1.69 o 
  -1   8  13        7.69        8.39      1.80 o 
   0   8  13       11.31       13.69      1.27 o 
   1   8  13        1.81        1.65      1.12 o 
   2   8  13      111.95      115.98      2.05 o 
   3   8  13        4.48        5.31      1.58 o 
  -5   9  13        0.59       -2.16      2.62 o 
  -4   9  13        8.66        4.01      2.78 o 
  -3   9  13        2.01       -2.31      2.47 o 
  -2   9  13        0.96        2.31      2.62 o 
  -1   9  13        1.77       -1.01      1.45 o 
   0   9  13        0.04       -0.81      1.22 o 
   1   9  13       28.68       30.18      1.52 o 
   2   9  13       12.54        8.05      2.05 o 
  -5  10  13       71.73       80.97      4.47 o 
  -4  10  13       11.93       13.11      2.78 o 
  -3  10  13       13.81       12.80      2.78 o 
  -2  10  13        9.56        8.94      2.78 o 
  -1  10  13       12.09       12.29      1.60 o 
   0  10  13      133.34      136.52      2.46 o 
   1  10  13       62.91       71.09      2.07 o 
   2  10  13        0.45        1.23      1.49 o 
  -4  11  13       30.45       31.77      3.24 o 
  -3  11  13       60.59       62.92      4.01 o 
  -2  11  13        4.90        6.32      2.78 o 
  -1  11  13        1.03       -0.91      2.08 o 
   0  11  13       68.99       77.91      2.57 o 
   1  11  13       16.91       16.02      1.60 o 
   2  11  13       45.22       52.59      2.37 o 
  -4  12  13        4.65       10.18      2.93 o 
  -3  12  13        0.44        0.00      2.78 o 
  -2  12  13       66.42       61.69      4.32 o 
  -1  12  13        2.72        1.85      2.07 o 
   0  12  13       40.14       44.72      1.74 o 
   1  12  13        6.86        6.33      1.45 o 
  -3  13  13       10.14       12.18      3.39 o 
  -2  13  13       15.14       18.66      3.24 o 
  -1  13  13       66.12       70.17      3.16 o 
   0  13  13        4.33        4.81      1.75 o 
   1  13  13        4.12        5.43      2.83 o 
  -2  14  13       29.79       29.46      3.55 o 
  -1  14  13       21.70       24.83      3.39 o 
   0  14  13        0.25        0.15      1.80 o 
  -6   0  14      204.08      249.37      6.48 o 
  -5   0  14       24.40       18.81      2.47 o 
  -4   0  14       48.21       48.73      3.55 o 
  -3   0  14       94.08       72.33      3.55 o 
  -2   0  14       59.83       50.28      3.39 o 
  -1   0  14       66.66       48.43      3.55 o 
   0   0  14      163.36      159.92      3.42 o 
   1   0  14       25.36       23.82      1.91 o 
   2   0  14       81.85       80.66      6.01 o 
   3   0  14        0.18       -2.47      2.47 o 
  -6   1  14       18.79       21.57      2.47 o 
  -5   1  14        5.40        9.70      3.16 o 
  -4   1  14      118.55      121.47      3.16 o 
  -3   1  14       60.63       49.37      2.34 o 
  -2   1  14       62.45       54.51      2.51 o 
  -1   1  14       32.97       27.31      2.93 o 
   0   1  14       88.03       83.35      2.05 o 
   1   1  14      345.48      337.35      5.61 o 
   2   1  14        7.98        6.19      1.23 o 
   3   1  14       37.37       34.14      2.18 o 
  -6   2  14        0.00       -0.95      1.69 o 
  -5   2  14        7.86       10.28      1.74 o 
  -4   2  14        9.00        6.56      1.69 o 
  -3   2  14        0.51        0.18      1.58 o 
  -2   2  14       11.15        6.78      1.69 o 
  -1   2  14        4.85        2.88      1.70 o 
   0   2  14       14.40       11.58      1.16 o 
   1   2  14       80.61       78.42      1.95 o 
   2   2  14       23.28       22.42      1.37 o 
   3   2  14        0.53       -1.85      1.85 o 
  -6   3  14        0.66        1.33      1.70 o 
  -5   3  14        0.55        4.09      2.62 o 
  -4   3  14      147.81      132.94      3.27 o 
  -3   3  14       28.38       30.87      1.96 o 
  -2   3  14      327.19      270.19      4.80 o 
  -1   3  14       23.65       20.78      1.20 o 
   0   3  14       42.84       42.29      1.54 o 
   1   3  14       35.24       36.01      1.33 o 
   2   3  14       30.01       33.67      2.52 o 
   3   3  14      114.64      129.39      3.49 o 
  -6   4  14       77.20       90.19      4.24 o 
  -5   4  14       26.38       26.43      1.91 o 
  -4   4  14       10.00       11.98      3.47 o 
  -3   4  14       27.02       21.58      3.78 o 
  -2   4  14       17.18       17.69      1.91 o 
  -1   4  14      130.78      121.59      3.78 o 
   0   4  14        2.40        2.15      1.05 o 
   1   4  14       58.32       53.57      1.76 o 
   2   4  14        6.26        6.08      1.31 o 
   3   4  14        5.00        3.06      1.91 o 
  -6   5  14       20.02       24.39      1.96 o 
  -5   5  14        1.02        2.07      2.00 o 
  -4   5  14        0.29       -0.20      1.69 o 
  -3   5  14       48.25       44.95      2.39 o 
  -2   5  14      109.42       91.07      2.84 o 
  -1   5  14        0.53        1.14      1.85 o 
   0   5  14       70.42       58.13      2.06 o 
   1   5  14        8.97        5.20      1.25 o 
   2   5  14       47.01       44.86      1.43 o 
   3   5  14       28.60       33.98      2.42 o 
  -5   6  14        0.01        0.69      1.74 o 
  -4   6  14       20.07       20.51      1.85 o 
  -3   6  14        0.24       -0.02      1.69 o 
  -2   6  14        2.38        0.00      2.31 o 
  -1   6  14        1.82        3.93      1.74 o 
   0   6  14        3.66        1.98      1.34 o 
   1   6  14       52.27       50.07      2.02 o 
   2   6  14       43.62       40.13      1.38 o 
   3   6  14       24.61       25.80      2.12 o 
  -5   7  14        2.06        1.73      1.80 o 
  -4   7  14       36.15       34.51      2.07 o 
  -3   7  14        7.46        8.48      1.85 o 
  -2   7  14      221.91      215.32      4.31 o 
  -1   7  14        0.05       -1.25      1.73 o 
   0   7  14        0.21        0.28      1.36 o 
   1   7  14        0.15        0.27      1.13 o 
   2   7  14      107.83      110.19      2.24 o 
  -5   8  14       33.21       37.94      3.24 o 
  -4   8  14        2.60        0.93      2.47 o 
  -3   8  14       20.74       24.14      2.07 o 
  -2   8  14        2.75        4.64      3.01 o 
  -1   8  14        0.06        2.62      1.85 o 
   0   8  14        0.74        0.58      1.23 o 
   1   8  14       66.60       68.76      2.21 o 
   2   8  14        6.29        6.06      1.36 o 
  -5   9  14        1.17        2.78      2.62 o 
  -4   9  14        0.14        3.39      2.78 o 
  -3   9  14       41.12       40.71      3.24 o 
  -2   9  14       37.19       37.56      2.23 o 
  -1   9  14       13.70       13.20      2.07 o 
   0   9  14        4.74        4.05      1.26 o 
   1   9  14       20.97       25.80      1.55 o 
   2   9  14       33.11       32.02      1.55 o 
  -4  10  14        3.40       -0.62      2.62 o 
  -3  10  14       38.18       37.01      3.39 o 
  -2  10  14        4.02        1.97      1.91 o 
  -1  10  14        3.70        2.88      1.60 o 
   0  10  14       56.60       64.89      2.57 o 
   1  10  14        0.19       -0.73      1.41 o 
   2  10  14       37.85       41.33      3.24 o 
  -4  11  14        0.90        0.15      2.78 o 
  -3  11  14       62.44       66.31      4.63 o 
  -2  11  14        5.06        4.63      2.93 o 
  -1  11  14       77.87       92.98      2.82 o 
   0  11  14        0.39       -1.33      1.71 o 
   1  11  14       61.21       67.29      2.18 o 
  -3  12  14       11.04       15.58      3.24 o 
  -2  12  14        3.23        5.71      3.08 o 
  -1  12  14       21.85       24.69      2.34 o 
   0  12  14        2.18        2.80      1.72 o 
  -2  13  14       49.85       43.03      3.70 o 
  -1  13  14        0.73        1.22      2.23 o 
  -6   1  15      130.31      156.44      3.65 o 
  -5   1  15       31.43       31.84      4.40 o 
  -4   1  15       40.42       41.82      2.18 o 
  -3   1  15       74.58       62.50      2.72 o 
  -2   1  15       16.13        7.02      1.74 o 
  -1   1  15      121.25      113.94      3.22 o 
   0   1  15        9.58       10.79      1.49 o 
   1   1  15        2.57        0.64      1.21 o 
   2   1  15       19.03       20.15      1.44 o 
   3   1  15        0.04        1.93      1.96 o 
  -6   2  15        3.59        4.78      1.85 o 
  -5   2  15       12.46       12.75      2.62 o 
  -4   2  15        0.22       -0.34      1.69 o 
  -3   2  15       47.17       38.79      2.17 o 
  -2   2  15      119.82      108.59      3.11 o 
  -1   2  15       14.32        9.49      1.85 o 
   0   2  15       18.77       18.30      1.23 o 
   1   2  15       26.26       27.62      1.40 o 
   2   2  15        0.18        0.00      1.89 o 
   3   2  15        0.72        0.62      1.96 o 
  -6   3  15       44.04       50.37      2.73 o 
  -5   3  15       94.49       99.40      6.09 o 
  -4   3  15        0.03       -0.70      1.69 o 
  -3   3  15        2.97       -0.85      1.74 o 
  -2   3  15       33.66       30.60      2.07 o 
  -1   3  15        3.19        5.24      1.85 o 
   0   3  15        0.48       -0.03      1.14 o 
   1   3  15       41.04       39.43      1.53 o 
   2   3  15       33.33       34.67      1.83 o 
  -5   4  15       27.16       34.31      2.18 o 
  -4   4  15        4.17        0.37      1.80 o 
  -3   4  15        2.34        3.79      1.80 o 
  -2   4  15        4.42        1.33      1.80 o 
  -1   4  15      120.42      124.16      3.38 o 
   0   4  15        7.05        9.78      1.19 o 
   1   4  15      258.25      285.39      4.12 o 
   2   4  15       10.38        5.43      1.36 o 
  -5   5  15       27.72       25.45      2.06 o 
  -4   5  15       50.17       56.01      2.66 o 
  -3   5  15        2.86        0.92      1.80 o 
  -2   5  15        0.02       -0.20      1.69 o 
  -1   5  15      132.70      124.02      3.48 o 
   0   5  15       13.22       10.85      1.45 o 
   1   5  15        0.71       -1.12      1.98 o 
   2   5  15       16.57       19.37      2.24 o 
  -5   6  15        6.76        8.12      1.91 o 
  -4   6  15        4.05        7.59      1.91 o 
  -3   6  15       13.80       12.58      1.91 o 
  -2   6  15       31.99       28.52      2.07 o 
  -1   6  15       17.55       14.67      2.62 o 
   0   6  15        8.54       11.72      1.47 o 
   1   6  15      115.44      124.37      2.45 o 
   2   6  15       11.18       10.27      1.62 o 
  -5   7  15       69.78       70.08      2.94 o 
  -4   7  15       25.69       25.80      3.08 o 
  -3   7  15        1.59        4.86      2.62 o 
  -2   7  15       44.20       39.19      2.23 o 
  -1   7  15        1.54        1.35      1.91 o 
   0   7  15       38.37       38.27      1.74 o 
   1   7  15       30.15       25.03      1.51 o 
   2   7  15       55.57       54.08      2.00 o 
  -5   8  15        0.01        2.08      1.85 o 
  -4   8  15        5.26        5.71      1.96 o 
  -3   8  15        3.32        6.17      1.96 o 
  -2   8  15        4.57        5.94      1.91 o 
  -1   8  15       44.61       45.42      4.09 o 
   0   8  15       14.39       16.80      2.12 o 
   1   8  15       76.65       97.18      2.36 o 
   2   8  15      113.16      119.73      3.43 o 
  -4   9  15       56.03       55.93      6.79 o 
  -3   9  15        1.27        3.94      1.95 o 
  -2   9  15        1.64        0.77      1.96 o 
  -1   9  15       26.47       26.98      2.29 o 
   0   9  15       10.55       11.73      1.78 o 
   1   9  15       10.93        7.91      1.53 o 
  -4  10  15        8.19        5.09      3.08 o 
  -3  10  15       10.93       10.85      2.17 o 
  -2  10  15       47.69       50.42      4.63 o 
  -1  10  15        0.07       -1.48      2.02 o 
   0  10  15       26.80       27.28      1.96 o 
   1  10  15       12.69       12.76      1.52 o 
  -3  11  15       22.38       26.06      3.39 o 
  -2  11  15        0.01       -0.69      2.07 o 
  -1  11  15       32.47       35.47      2.51 o 
   0  11  15        0.73        3.02      1.91 o 
  -2  12  15        1.13        1.10      2.47 o 
  -1  12  15        0.25        0.97      2.12 o 
  -5   0  16       23.42       24.37      2.93 o 
  -4   0  16       90.15      106.26      4.32 o 
  -3   0  16        2.19        5.71      2.62 o 
  -2   0  16        5.37        7.71      2.78 o 
  -1   0  16       34.87       30.23      3.08 o 
   0   0  16        2.37        2.53      1.70 o 
   1   0  16      221.95      252.24      4.78 o 
   2   0  16       25.84       28.53      3.08 o 
  -5   1  16       30.29       36.10      2.18 o 
  -4   1  16       19.40       13.06      2.02 o 
  -3   1  16       13.16       10.25      1.91 o 
  -2   1  16        5.11        3.08      1.85 o 
  -1   1  16        1.29       -1.00      1.85 o 
   0   1  16       99.42      114.58      2.20 o 
   1   1  16       88.24       99.79      2.28 o 
   2   1  16        2.49       -1.16      1.85 o 
  -5   2  16        4.07        6.90      2.24 o 
  -4   2  16       15.85       10.80      2.02 o 
  -3   2  16       13.27       14.61      2.02 o 
  -2   2  16        0.00       -0.11      3.55 o 
  -1   2  16        3.62        2.08      1.85 o 
   0   2  16        5.18        5.83      1.22 o 
   1   2  16       11.96       13.31      1.50 o 
   2   2  16        0.23       -1.96      1.96 o 
  -5   3  16       69.89       81.12      3.05 o 
  -4   3  16       21.19       24.24      2.07 o 
  -3   3  16      103.91      123.03      3.32 o 
  -2   3  16       28.80       23.13      3.78 o 
  -1   3  16        5.12        9.79      1.96 o 
   0   3  16       81.78       88.46      2.06 o 
   1   3  16       65.65       74.97      2.17 o 
   2   3  16       99.78      103.25      2.93 o 
  -5   4  16        5.04        3.55      3.24 o 
  -4   4  16        3.68        2.44      3.08 o 
  -3   4  16        1.53        1.56      1.80 o 
  -2   4  16       41.24       44.96      2.39 o 
  -1   4  16       61.67       66.00      3.05 o 
   0   4  16       42.16       43.88      2.01 o 
   1   4  16        2.52        2.54      1.32 o 
   2   4  16        0.89       -1.91      1.91 o 
  -5   5  16       20.41       20.14      2.12 o 
  -4   5  16       74.76       79.77      3.55 o 
  -3   5  16        4.86        3.62      1.85 o 
  -2   5  16        4.42        3.57      3.78 o 
  -1   5  16       27.28       26.62      4.47 o 
   0   5  16        0.16       -1.24      1.43 o 
   1   5  16        0.65        4.87      1.36 o 
   2   5  16        1.90        0.10      1.95 o 
  -5   6  16       10.14       15.53      2.93 o 
  -4   6  16      236.36      257.21      4.96 o 
  -3   6  16       19.29       19.61      2.12 o 
  -2   6  16        0.04        2.31      1.96 o 
  -1   6  16        0.90        2.47      2.16 o 
   0   6  16       55.32       64.23      3.86 o 
   1   6  16       15.14       12.45      1.40 o 
  -4   7  16       96.13      108.49      3.48 o 
  -3   7  16        0.58       -1.34      1.91 o 
  -2   7  16       17.46       21.49      2.24 o 
  -1   7  16        6.18        5.93      2.12 o 
   0   7  16       23.33       21.15      2.62 o 
   1   7  16       67.50       77.13      2.98 o 
  -4   8  16       14.98       15.27      2.23 o 
  -3   8  16       63.37       77.73      3.11 o 
  -2   8  16        4.31        0.23      1.96 o 
  -1   8  16       18.00       18.84      2.47 o 
   0   8  16        3.08        2.85      2.12 o 
   1   8  16       31.55       35.69      2.38 o 
  -3   9  16       21.20       25.31      3.16 o 
  -2   9  16       14.32       18.50      2.23 o 
  -1   9  16       31.53       27.86      4.16 o 
   0   9  16       12.24       11.57      2.23 o 
  -3  10  16       14.84       13.32      2.17 o 
  -2  10  16       51.76       54.18      3.78 o 
  -1  10  16        0.04       -2.02      2.02 o 
  -5   1  17       17.00       14.67      2.12 o 
  -4   1  17        2.76        3.47      2.07 o 
  -3   1  17      135.30      158.75      3.87 o 
  -2   1  17        8.48        3.71      2.02 o 
  -1   1  17       38.36       45.72      2.56 o 
   0   1  17       34.62       44.39      1.71 o 
   1   1  17       14.89       17.84      2.54 o 
  -5   2  17       14.19       11.99      2.07 o 
  -4   2  17      166.24      180.82      4.14 o 
  -3   2  17       14.04        9.64      2.18 o 
  -2   2  17       10.98        9.64      2.02 o 
  -1   2  17        0.27        0.93      1.96 o 
   0   2  17       20.68       21.48      1.37 o 
   1   2  17       87.26      102.43      3.05 o 
  -5   3  17        0.08       -0.77      2.93 o 
  -4   3  17        0.00       -1.17      3.01 o 
  -3   3  17        0.08       -1.95      1.95 o 
  -2   3  17       48.93       59.44      2.89 o 
  -1   3  17        1.94        2.03      2.02 o 
   0   3  17        6.31        5.84      2.12 o 
   1   3  17       40.16       38.36      1.96 o 
  -4   4  17      105.18      124.12      3.70 o 
  -3   4  17        9.77       15.61      2.18 o 
  -2   4  17        2.90        4.06      2.06 o 
  -1   4  17       17.05       16.71      2.18 o 
   0   4  17       66.68       76.29      3.32 o 
   1   4  17       33.47       39.18      1.68 o 
  -4   5  17        1.12       -0.08      2.54 o 
  -3   5  17      119.57      127.55      4.63 o 
  -2   5  17        0.00        2.21      2.02 o 
  -1   5  17       23.72       24.46      2.62 o 
   0   5  17        5.18        7.69      3.08 o 
   1   5  17        0.70        0.08      2.58 o 
  -4   6  17        0.93       -1.27      2.02 o 
  -3   6  17       20.10       24.32      4.94 o 
  -2   6  17      217.25      219.61      6.63 o 
  -1   6  17       34.76       33.74      2.54 o 
   0   6  17        5.73       10.29      2.23 o 
  -3   7  17      163.12      191.42      4.36 o 
  -2   7  17        0.00       -0.27      2.06 o 
  -1   7  17       41.80       38.70      2.67 o 
   0   7  17       11.24       19.75      3.86 o 
  -3   8  17       39.51       44.39      4.09 o 
  -2   8  17        0.05       -0.32      2.12 o 
  -1   8  17        5.07        3.16      2.18 o 
  -2   9  17       29.55       34.38      2.56 o 
  -4   0  18       73.80      102.40      5.09 o 
  -3   0  18        0.38       -2.78      2.78 o 
  -2   0  18       23.94       34.55      3.39 o 
  -1   0  18      178.29      202.18      6.79 o 
   0   0  18       86.00      101.17      5.24 o 
  -4   1  18       12.22       13.51      2.85 o 
  -3   1  18        1.10        1.16      2.18 o 
  -2   1  18       15.23       21.81      2.45 o 
  -1   1  18        0.64        1.54      2.18 o 
   0   1  18       11.00       13.30      4.94 o 
  -4   2  18        5.65        6.64      2.12 o 
  -3   2  18       10.12        6.70      4.24 o 
  -2   2  18        0.46       -1.53      2.06 o 
  -1   2  18        6.73        8.40      2.18 o 
   0   2  18       15.93       21.84      2.51 o 
  -4   3  18       93.97      108.19      3.60 o 
  -3   3  18        0.00        0.05      2.06 o 
  -2   3  18      120.93      129.50      4.32 o 
  -1   3  18      120.09      127.30      4.24 o 
   0   3  18       14.98       15.72      2.34 o 
  -3   4  18       18.83       24.93      2.54 o 
  -2   4  18       29.55       40.74      2.62 o 
  -1   4  18       12.12       15.09      3.86 o 
   0   4  18       36.99       36.17      2.62 o 
  -3   5  18       36.67       40.25      2.62 o 
  -2   5  18       86.06       99.44      7.63 o 
  -1   5  18       33.25       43.12      2.67 o 
  -3   6  18        0.23       -1.51      2.23 o 
  -2   6  18       69.88       71.12      3.38 o 
  -1   6  18       34.58       39.07      2.62 o 
  -2   1  19       48.92       68.67      3.48 o 
  -2   2  19       55.66       57.51      5.86 o 
                                                 
